# Supplementary material for: MYB pathways that regulate UV-B-induced anthocyanin biosynthesis in blueberry (Vaccinium corymbosum)
Source: Front Plant Sci. 2023 Jan 30;14:1125382. doi: 10.3389/fpls.2023.1125382 (PMC9923047; doi:10.3389/fpls.2023.1125382)
Supplement: Supplementary file 2 [file Table_1.xls]

## Sheet: Table  S1 
Table S1 Primers used in this study
Gene/vector	Forward primer sequence (5'-3')	Reverse primer sequence (5'-3')	Description
VcMYB4a-pHIS2	AATTCCCGGGGAGCTCCATTGAGTTACTAAACTAAAGCCC	GCGAACGCGTGAGCTCTGGAATTTGACCTCCTTCTTCTTC	Yeast one-hybrid assay
VcUSP1-pGADT7	GGAGGCCAGTGAATTCATGGAAGGAGATCGGAGGGTGGGT	CGAGCTCGATGGATCCCTGATCCAAATGCTTCACGACCGT	Yeast one-hybrid assay
pVcMYB4a-LUC	GAGCGGCCGCGGATCCCATTGAGTTACTAAACTAAAGCCC	ATTCACTAGTGGATCCTGGAATTTGACCTCCTTCTTCTTC	Dual luciferase assay
GFP-VcUSP1	CGGTACCCGGGGATCCATGGAAGGAGATCGGAGGGTGGGT	CGACTCTAGAGGATCCCTGATCCAAATGCTTCACGACCGT	Dual luciferase assay
VcPAL1	TAGTAGTGATTGGGTTATGGA	AGCAGCACCTTTGTTAGTC	qRT- PCR
VcPAL3	CATCGGAGGACTAAGCAA	GAGCCCAGCAATGTAAGA	qRT- PCR
Vc4CL2	TATTCCACATCTACTCCCTC	CTTAGCCCTGACTTTATCC	qRT- PCR
VcCHS1	ACTCGTCTCCGCATCACA	ACTCGTTCCAGTCGCTTATC	qRT- PCR
VcDFR	CACCTATTGGAGTTGCCTAA	ACCAGCCTCTTGACTGTCTT	qRT- PCR
VcCHI3	GAGTTCACGACCACCAAG	AGCAGAAATAAGGGCATC	qRT- PCR
VcF3H-1	GGAGAAGACCCTGAACGCCAAA	ACGCCGTGATCGACGACCTG	qRT- PCR
VcF3H-2	GGTGTTATCAGAGGCTATGGG	TGTCGCTTGAGTCCGAGTGT	qRT- PCR
VcUFGT	CAGCAACATAAAGCCCTAC	ATAACAATGAGCCGACAGA	qRT- PCR
VcGADPH	CAAACTGTCTTGCCCCACTT	CAGGCAACACCTTACCAACA	qRT- PCR

## Sheet: Table S2 
Table S2 Differentially expression transcription factors during UV-B treatment
Family	Gene ID	0h_1_FPKM	0h_2_FPKM	0h_3_FPKM	1h_1_FPKM	1h_2_FPKM	1h_3_FPKM	3h_1_FPKM	3h_2_FPKM	3h_3_FPKM	6h_1_FPKM	6h_2_FPKM	6h_3_FPKM	12h_1_FPKM	12h_2_FPKM	12h_3_FPKM	24h_1_FPKM	24h_2_FPKM	24h_3_FPKM	0h_vs_1h_DESeq2_log2FC	0h_vs_1h_DESeq2_(FDR_0.01_FC_2)_regulated	0h_vs_3h_DESeq2_log2FC	0h_vs_3h_DESeq2_(FDR_0.01_FC_2)_regulated	0h_vs_6h_DESeq2_log2FC	0h_vs_6h_DESeq2_(FDR_0.01_FC_2)_regulated	0h_vs_12h_DESeq2_log2FC	0h_vs_12h_DESeq2_(FDR_0.01_FC_2)_regulated	0h_vs_24h_DESeq2_log2FC	0h_vs_24h_DESeq2_(FDR_0.01_FC_2)_regulated	Pfam_annotation	Swiss_Prot_annotation
MYB	VaccDscaff1-processed-gene-8.0	1.9298	2.41514	3.10577	6.46739	6.12639	7.91097	7.38579	8.99052	7.21024	4.14027	3.97376	3.75366	4.68241	4.36136	4.05508	2.20366	1.84669	2.53966	1.46837	up	1.80152	up	0.780474	normal	0.956144	normal	-0.0164861	normal	Myb-like DNA-binding domain	Transcription factor MYB108 OS=Arabidopsis thaliana OX=3702 GN=MYB108 PE=1 SV=1
	VaccDscaff10-augustus-gene-393.29	2.31545	2.41203	1.85804	5.94587	5.27638	6.08085	7.3329	7.69847	8.57264	3.76954	4.51157	3.87246	3.82243	4.33541	3.25181	2.53553	1.87592	2.9512	1.4321	up	1.98557	up	0.984762	normal	0.930388	normal	0.307861	normal	Myb-like DNA-binding domain	Transcription factor MYB108 OS=Arabidopsis thaliana OX=3702 GN=MYB108 PE=1 SV=1
	VaccDscaff11-augustus-gene-368.37	3.8905	4.23502	3.62527	6.4099	8.09136	8.93815	10.5754	10.7861	12.0722	5.08968	3.75859	3.93855	4.44702	4.89522	2.36449	1.1158	0.922005	1.08871	1.05273	up	1.66786	up	0.2463	normal	0.159712	normal	-1.69553	down	Myb-like DNA-binding domain	Transcription factor MYB14 OS=Arabidopsis thaliana OX=3702 GN=MYB14 PE=2 SV=1
	VaccDscaff11-processed-gene-356.24	4.12071	4.44951	4.37231	7.62754	7.02531	6.597	8.05433	7.47438	7.67871	6.40936	7.06278	6.78346	7.22519	6.91798	6.98318	6.29167	6.99822	5.71583	0.796454	normal	1.0092	up	0.76143	normal	0.854295	normal	0.69253	normal	Myb/SANT-like DNA-binding domain	Trihelix transcription factor ASIL2 OS=Arabidopsis thaliana OX=3702 GN=ASIL2 PE=1 SV=1
	VaccDscaff11-snap-gene-220.34	1.19003	1.30081	1.43871	1.03192	0.490174	0.758425	0.11979	0.29314	1.14085	0.219717	0.772676	0.663111	0.119282	0.099396	0.527211	0.632041	1.11972	0.519507	-0.510261	normal	-0.913552	normal	-0.939606	normal	-1.89132	down	-0.59127	normal	MYB-CC type transfactor, LHEQLE motif	Protein PHR1-LIKE 3 OS=Arabidopsis thaliana OX=3702 GN=PHL3 PE=1 SV=1
	VaccDscaff12-snap-gene-362.52	1.8005	1.99702	1.78087	3.92911	3.89494	4.67955	10.0641	9.26047	9.95512	7.24197	4.53709	5.21717	4.4235	3.57274	4.2455	5.27411	4.99216	5.59732	1.2248	up	2.54756	up	1.69069	up	1.27471	up	1.643	up	Myb-like DNA-binding domain	Protein REVEILLE 1 OS=Arabidopsis thaliana OX=3702 GN=RVE1 PE=1 SV=1
	VaccDscaff13-augustus-gene-105.26	0	0	0	0	0	0	0.884817	0.507671	0.212115	5.35259	5.13285	2.29376	2.18562	3.07957	1.18723	5.3487	5.54775	8.07175	--	--	--	--	5.80243	up	5.3333	up	7.07597	up	Myb-like DNA-binding domain	Transcription factor MYB1 OS=Actinidia chinensis var. chinensis OX=1590841 GN=MYB1 PE=2 SV=1
	VaccDscaff13-augustus-gene-208.43	0.218092	0.115782	0.204616	0	0.348446	0	0.654382	0.803055	0.069183	1.3923	1.72978	2.35793	1.30986	1.24502	1.33885	0.869541	1.35211	1.30932	--	--	--	--	3.04006	up	2.70306	up	2.54396	up	Myb-like DNA-binding domain	Transcription factor MYBS1 OS=Oryza sativa subsp. indica OX=39946 GN=MYBS1 PE=3 SV=1
	VaccDscaff13-augustus-gene-22.24	3.25015	3.12812	3.28243	7.21521	6.06753	7.03776	1.47785	2.07259	1.97307	0.315836	0.794164	0.656144	0.431961	0.412008	0.175235	0.197945	0.14086	0.274479	1.14123	up	-0.602932	normal	-2.13034	down	-2.8294	down	-3.50789	down	Myb-like DNA-binding domain	Transcription factor MYB20 OS=Arabidopsis thaliana OX=3702 GN=MYB20 PE=2 SV=1
	VaccDscaff13-augustus-gene-25.25	6.35615	4.8943	6.02383	6.72316	7.28711	5.9429	4.55107	5.28616	5.26412	2.48021	1.92539	1.91799	2.00201	1.47998	2.08732	4.37023	3.35072	4.24345	0.317519	normal	-0.0104699	normal	-1.29126	down	-1.44661	down	-0.371621	normal	Myb-like DNA-binding domain	Protein REVEILLE 1 OS=Arabidopsis thaliana OX=3702 GN=RVE1 PE=1 SV=1
	VaccDscaff13-snap-gene-105.27	0	0	0	0	0	0	0.104791	1.02831	0.383723	4.80867	6.82863	8.22908	3.77315	4.40438	3.61862	12.1074	9.74524	9.37835	--	--	--	--	7.12751	up	6.9761	up	8.37183	up	Myb-like DNA-binding domain	Transcription factor MYB1 OS=Actinidia chinensis var. chinensis OX=1590841 GN=MYB1 PE=2 SV=1
	VaccDscaff13-snap-gene-106.35	0	0	0	0	0	0	0.272384	0.481972	0	2.24013	1.93677	1.98339	1.08167	0.736268	1.03714	3.62187	3.42318	2.95305	--	--	--	--	4.66042	up	--	--	5.93463	up	Myb-like DNA-binding domain	Transcription factor MYB1 OS=Actinidia chinensis var. chinensis OX=1590841 GN=MYB1 PE=2 SV=1
	VaccDscaff14-augustus-gene-28.27	1.03183	1.17319	1.45101	1.08844	0.744177	0.632809	0.149499	0.335016	0.312256	0.547819	0.636607	0.582746	0.241774	0.449444	0.423503	0.467559	0.478451	0.329991	-0.367074	normal	-1.8048	down	-0.855679	normal	-1.40372	down	-1.28684	down	MYB-CC type transfactor, LHEQLE motif	Myb family transcription factor PHL11 OS=Arabidopsis thaliana OX=3702 GN=PHL11 PE=1 SV=1
	VaccDscaff14-augustus-gene-362.29	3.06075	3.50375	3.02215	4.90752	7.46719	6.45568	6.55242	6.50008	7.51688	3.10393	1.90301	4.52671	2.74927	1.25752	4.74745	4.19871	3.62794	4.18594	1.03192	up	1.26941	up	0.114961	normal	0.0172131	normal	0.475364	normal	Myb-like DNA-binding domain	Myb family transcription factor EFM OS=Arabidopsis thaliana OX=3702 GN=EFM PE=1 SV=2
	VaccDscaff15-augustus-gene-160.24	0.430451	0.327504	0.22354	1.23328	0.806124	0.876472	1.5822	1.46239	1.66195	0.861177	0.696053	1.1748	1.03908	1.29671	0.994346	2.17543	1.18205	1.72983	1.21783	up	2.21223	up	1.37993	up	1.73247	up	2.31844	up	Myb-like DNA-binding domain	Transcription factor MYB102 OS=Arabidopsis thaliana OX=3702 GN=MYB102 PE=2 SV=1
	VaccDscaff15-augustus-gene-218.26	2.61961	6.16409	2.68003	2.24012	1.79831	1.79622	0.783308	2.91899	2.04107	1.94133	1.50218	1.56336	1.81612	1.85383	1.61394	1.30128	1.37223	2.03169	-0.71852	normal	-0.646864	normal	-0.985856	normal	-0.896685	normal	-1.06352	down	MYB-CC type transfactor, LHEQLE motif	Myb family transcription factor PHL7 OS=Arabidopsis thaliana OX=3702 GN=PHL7 PE=2 SV=1
	VaccDscaff15-augustus-gene-315.33	1.36621	1.1004	0.81683	2.14038	2.13096	1.55415	3.30189	2.21026	2.27545	1.97185	2.18114	2.11776	2.31649	2.71708	2.67952	3.18024	2.31959	2.94282	0.840092	normal	1.3663	up	1.01553	up	1.34465	up	1.46699	up	Myb-like DNA-binding domain	Transcription factor DIVARICATA OS=Antirrhinum majus OX=4151 GN=DIVARICATA PE=2 SV=1
	VaccDscaff15-augustus-gene-332.31	0.202747	0.072431	0.079186	0.250894	0.279403	0.155593	0.503287	0.329139	0.594301	0.438265	0.473962	0.448706	0.645522	0.492143	0.54798	0.822878	0.91558	0.591521	--	--	--	--	1.68598	up	2.06918	up	2.53222	up	Myb-like DNA-binding domain	Transcription factor DIVARICATA OS=Antirrhinum majus OX=4151 GN=DIVARICATA PE=2 SV=1
	VaccDscaff15-augustus-gene-335.42	0.889954	0.695003	1.00939	0.718071	1.1903	1.21495	0.750327	1.43772	1.65676	0.516042	0.3725	1.68515	1.6237	0.761147	1.69588	1.88806	1.76814	1.69438	0.307952	normal	0.67499	normal	0.0834208	normal	0.739977	normal	1.14323	up	Protein of unknown function (DUF3755)	--
	VaccDscaff15-augustus-gene-360.46	0.916006	0.875079	0.864321	3.63224	3.16879	4.20419	3.4732	4.36959	4.54376	1.47812	1.69804	0.901417	1.56989	1.4677	0.74957	0.648664	0.199583	0.395754	1.92293	up	2.30251	up	0.691729	normal	0.628562	normal	-0.805759	normal	Myb-like DNA-binding domain	Transcription factor MYB14 OS=Arabidopsis thaliana OX=3702 GN=MYB14 PE=2 SV=1
	VaccDscaff15-snap-gene-218.37	3.53779	3.63129	2.9119	2.05717	2.86923	3.0327	0.904535	1.58842	0.83928	1.87499	1.47022	1.22786	1.13126	0.494374	0.582893	0.638318	0.82161	2.328	-0.195833	normal	-1.33167	down	-0.958559	normal	-1.8917	down	-1.14891	normal	MYB-CC type transfactor, LHEQLE motif	Protein PHR1-LIKE 3 OS=Arabidopsis thaliana OX=3702 GN=PHL3 PE=1 SV=1
	VaccDscaff16-augustus-gene-133.17	1.53822	1.98057	1.30769	7.67223	13.258	8.54425	2.54049	2.17601	2.47422	0.634443	1.01586	0.922824	1.02287	0.498713	0.932489	0.766655	0.795002	0.372222	2.44198	up	0.718708	normal	-0.696635	normal	-0.73485	normal	-1.06687	normal	Myb-like DNA-binding domain	Transcription factor RAX3 OS=Arabidopsis thaliana OX=3702 GN=RAX3 PE=2 SV=1
	VaccDscaff16-snap-gene-44.41	13.707	13.6756	13.6469	22.4249	21.8048	22.3058	26.7005	27.9329	29.2751	20.9764	18.6483	21.7225	14.6993	16.0611	14.9579	11.6659	10.7544	11.7724	0.813928	normal	1.21197	up	0.707294	normal	0.316235	normal	-0.107715	normal	Myb-like DNA-binding domain	Probable prolyl 4-hydroxylase 7 OS=Arabidopsis thaliana OX=3702 GN=P4H7 PE=2 SV=1
	VaccDscaff1602-snap-gene-0.7	3.50792	2.81823	3.30086	2.0568	1.8129	1.26267	0.916379	1.54356	1.33683	1.3378	1.20117	1.61605	1.29591	1.40805	1.2026	0.702415	0.810046	1.09521	-0.725014	normal	-1.12261	down	-1.05518	down	-1.11609	down	-1.68791	down	bHLH-MYC and R2R3-MYB transcription factors N-terminal	Transcription factor GLABRA 3 OS=Arabidopsis thaliana OX=3702 GN=GL3 PE=1 SV=1
	VaccDscaff17-augustus-gene-256.24	35.6095	37.8399	39.1833	34.1539	33.3779	36.035	56.917	55.5458	60.6715	88.8386	87.053	89.2946	76.8182	66.9276	73.2066	91.3834	88.6848	89.2761	0.00388922	normal	0.801886	normal	1.36325	up	1.10263	up	1.40846	up	Myb-like DNA-binding domain	Transcription factor MYB1R1 OS=Solanum tuberosum OX=4113 PE=2 SV=1
	VaccDscaff17-augustus-gene-261.30	9.23826	12.3582	12.2973	10.5774	9.97162	11.325	18.3951	19.1066	8.55145	28.8606	24.8736	28.8785	27.092	22.5262	25.3558	27.7984	18.2547	30.0353	0.0366179	normal	0.578362	normal	1.40104	up	1.29465	up	1.29984	up	Myb-like DNA-binding domain	Transcription factor MYB1R1 OS=Solanum tuberosum OX=4113 PE=2 SV=1
	VaccDscaff17-augustus-gene-60.28	0.926186	1.1077	1.26197	0.801463	0.320082	1.22767	0.649187	0.382528	0.147633	0.315176	0.285185	0.173865	0.358068	0.046418	0.111076	0.185152	0.119013	0.180854	-0.270015	normal	-1.12509	normal	-1.73425	down	-2.09363	down	-2.31811	down	Myb-like DNA-binding domain	Transcription factor DIVARICATA OS=Antirrhinum majus OX=4151 GN=DIVARICATA PE=2 SV=1
	VaccDscaff17-augustus-gene-75.35	3.2277	3.3105	3.42349	6.93317	6.10323	6.2977	3.90825	4.64228	4.24857	2.86352	2.97607	4.26992	4.11432	2.77107	2.82355	3.66839	3.8257	3.51865	1.00705	up	0.527725	normal	0.142715	normal	0.127509	normal	0.291791	normal	Myb/SANT-like DNA-binding domain	Trihelix transcription factor GT-3b OS=Arabidopsis thaliana OX=3702 GN=GT-3B PE=1 SV=1
	VaccDscaff17-augustus-gene-83.25	2.72417	3.16635	2.09448	2.72914	1.78562	2.39499	4.13958	3.93783	4.49683	5.21578	5.57223	6.04204	4.71539	5.62406	4.74326	6.20762	4.64981	5.31212	-0.0699373	normal	0.820905	normal	1.17785	up	1.0578	up	1.15073	up	Myb-like DNA-binding domain	Protein REVEILLE 8 OS=Arabidopsis thaliana OX=3702 GN=RVE8 PE=2 SV=1
	VaccDscaff17-processed-gene-232.12	7.33151	6.16216	6.50135	17.4045	15.1231	18.2179	35.5056	35.938	36.5692	20.6515	17.7044	21.4002	23.2223	27.455	21.9411	23.8317	22.447	23.1529	1.41326	up	2.59445	up	1.68468	up	1.99769	up	1.93328	up	Myb-like DNA-binding domain	Transcription factor MYB44 OS=Arabidopsis thaliana OX=3702 GN=MYB44 PE=1 SV=1
	VaccDscaff17-snap-gene-51.28	1.7153	1.96023	1.52007	1.30488	1.64641	1.49194	2.83851	2.79261	2.11349	4.3416	3.48705	3.56507	3.5051	3.19796	3.89393	4.19981	4.47435	3.94981	-0.094193	normal	0.740387	normal	1.23731	up	1.16735	up	1.41435	up	Myb-like DNA-binding domain	Transcription factor MYB3R-5 OS=Arabidopsis thaliana OX=3702 GN=MYB3R5 PE=2 SV=1
	VaccDscaff18-augustus-gene-285.18	1.39861	1.66405	1.6349	6.39534	0.947613	6.63602	2.30204	1.75492	1.71419	0.934442	1.05795	1.10549	0.45418	0.960848	1.3153	0.756142	0.694737	0.417222	1.16475	up	0.453572	normal	-0.431202	normal	-0.579379	normal	-1.08999	down	Myb-like DNA-binding domain	Transcription factor RAX3 OS=Arabidopsis thaliana OX=3702 GN=RAX3 PE=2 SV=1
	VaccDscaff19-augustus-gene-124.22	16.1901	14.8577	14.3815	20.0497	18.705	18.7561	33.744	35.0252	32.8642	30.39	31.2124	28.1569	23.9455	25.3471	24.6533	21.8717	21.7871	21.5814	0.458022	normal	1.34027	up	1.10888	up	0.860213	normal	0.673057	normal	Myb-like DNA-binding domain	Transcription factor HHO3 OS=Arabidopsis thaliana OX=3702 GN=HHO3 PE=1 SV=1
	VaccDscaff19-augustus-gene-134.20	0.453501	0.647098	0.740323	1.11534	0.82294	0.906059	1.84466	1.68986	1.62371	0.809803	0.750049	0.808698	0.352513	0.679643	0.417207	0.052705	0.229625	0.317114	0.619827	normal	1.58308	up	0.462211	normal	-0.148057	normal	--	--	Myb-like DNA-binding domain	Transcription factor MYB62 OS=Arabidopsis thaliana OX=3702 GN=MYB62 PE=2 SV=1
	VaccDscaff19-augustus-gene-360.19	0.372102	0.383201	0.280524	0.539154	0.264296	0.36348	0.576574	0.757705	0.717507	0.736049	0.609246	1.01548	0.786478	0.764537	0.870057	1.15335	0.681149	0.816554	--	--	1.04072	normal	1.14767	up	1.2608	up	1.37864	up	Myb-like DNA-binding domain	Transcription factor DIVARICATA OS=Antirrhinum majus OX=4151 GN=DIVARICATA PE=2 SV=1
	VaccDscaff19-augustus-gene-76.40	2.50764	2.25273	2.59708	3.67076	3.37919	4.2565	8.1772	7.35508	7.46716	6.13283	6.30275	7.11367	8.2558	8.68353	6.10794	8.85013	6.50539	7.44302	0.688274	normal	1.79361	up	1.50268	up	1.77067	up	1.75312	up	Myb-like DNA-binding domain	Transcription factor DIVARICATA OS=Antirrhinum majus OX=4151 GN=DIVARICATA PE=2 SV=1
	VaccDscaff197-augustus-gene-1.49	1.44744	1.13892	0.659154	0.128241	0.117245	1.63318	5.98654	3.64686	2.57425	0.64297	3.69169	1.14883	3.57328	2.7194	2.32126	4.9728	5.04327	6.67184	-0.313031	normal	1.93975	up	0.749497	normal	1.48679	up	2.42132	up	Myb-like DNA-binding domain	Transcription factor KUA1 OS=Arabidopsis thaliana OX=3702 GN=KUA1 PE=1 SV=1
	VaccDscaff2-augustus-gene-312.31	9.34387	9.36894	10.3173	8.28146	8.57617	7.6459	4.92298	5.06213	4.7596	5.02957	5.40927	5.69949	2.94242	2.84745	3.19492	5.12739	4.8647	4.38774	-0.118433	normal	-0.787545	normal	-0.70819	normal	-1.52009	down	-0.855403	normal	Myb/SANT-like DNA-binding domain	Trihelix transcription factor DF1 OS=Arabidopsis thaliana OX=3702 GN=DF1 PE=4 SV=1
	VaccDscaff2-augustus-gene-38.38	0.858456	0.696989	0.883514	0.423903	0.464057	0.437311	0.338049	0.210967	0.176669	0.255004	0.117996	0.282587	0.419414	0.172301	0.219721	0.273247	0.141064	0.195076	-0.603218	normal	-1.37439	down	-1.5192	down	-1.23192	normal	-1.63842	down	MYB-CC type transfactor, LHEQLE motif	Myb family transcription factor PHL11 OS=Arabidopsis thaliana OX=3702 GN=PHL11 PE=1 SV=1
	VaccDscaff2-augustus-gene-416.32	9.9224	7.8386	8.39371	20.2006	18.7334	19.7253	18.9914	19.5603	22.6117	12.59	11.2106	12.3632	11.3633	10.8993	11.4902	11.6535	10.7408	12.0767	1.26044	up	1.39538	up	0.591341	normal	0.523865	normal	0.547494	normal	Myb-like DNA-binding domain	Myb family transcription factor EFM OS=Arabidopsis thaliana OX=3702 GN=EFM PE=1 SV=2
	VaccDscaff2-augustus-gene-439.27	1.70479	1.84292	1.56196	1.12654	1.4613	1.18144	1.95251	2.1188	2.03755	0.398165	0.609394	0.632367	0.968716	0.748985	0.762746	0.279568	0.514624	0.129544	-0.278353	normal	0.427153	normal	-1.38109	down	-0.824372	normal	-2.09853	down	Myb-like DNA-binding domain	Myb-related protein 308 OS=Antirrhinum majus OX=4151 GN=MYB308 PE=2 SV=1
	VaccDscaff20-augustus-gene-121.21	24.9014	26.728	24.5876	35.4592	34.2882	34.3061	59.6569	60.2689	61.3436	49.3288	48.4006	51.8554	43.845	39.8925	44.7605	38.3516	35.7603	37.1614	0.569527	normal	1.43151	up	1.10152	up	0.911665	normal	0.698256	normal	Myb-like DNA-binding domain	Transcription factor HHO3 OS=Arabidopsis thaliana OX=3702 GN=HHO3 PE=1 SV=1
	VaccDscaff20-augustus-gene-132.28	0.975847	0.707566	0.842048	0.933325	1.12351	1.50911	2.18725	2.38896	1.63705	1.52649	1.25033	0.906949	0.903936	0.848057	1.43498	0.573098	0.271914	0.440016	0.533868	normal	1.41894	up	0.63331	normal	0.465688	normal	-0.765445	normal	Myb-like DNA-binding domain	Transcription factor MYB62 OS=Arabidopsis thaliana OX=3702 GN=MYB62 PE=2 SV=1
	VaccDscaff20-augustus-gene-80.36	1.4285	1.75212	0.939625	2.06994	2.24889	2.09035	4.59092	4.40258	4.30306	3.92862	3.98831	4.07836	5.89214	5.69596	4.19979	5.25349	4.50789	4.87836	0.667448	normal	1.80399	up	1.60157	up	2.02877	up	1.92586	up	Myb-like DNA-binding domain	Transcription factor DIVARICATA OS=Antirrhinum majus OX=4151 GN=DIVARICATA PE=2 SV=1
	VaccDscaff20-processed-gene-16.3	2.03685	1.24751	1.61683	2.51955	2.60404	2.13521	3.70102	4.19641	4.13693	5.51649	5.75629	5.15418	2.33501	2.80318	2.67839	3.69501	4.07888	2.98632	0.608352	normal	1.42782	up	1.81401	up	0.803709	normal	1.24381	up	Myb-like DNA-binding domain	Protein REVEILLE 6 OS=Arabidopsis thaliana OX=3702 GN=RVE6 PE=2 SV=1
	VaccDscaff20-snap-gene-168.21	15.3522	17.1806	13.4882	30.9126	28.891	34.0447	20.9785	20.9652	21.6049	18.7979	12.6411	14.3132	18.5937	21.714	19.1734	15.864	14.2606	14.5412	1.1335	up	0.647566	normal	0.120254	normal	0.530458	normal	0.111391	normal	Myb-like DNA-binding domain	Myb family transcription factor MOF1 OS=Oryza sativa subsp. japonica OX=39947 GN=MOF1 PE=1 SV=1
	VaccDscaff20-snap-gene-252.43	6.89436	7.29476	6.74526	4.68414	5.82467	4.82788	4.42419	4.83037	3.7432	3.53831	2.50917	2.85469	2.50004	2.25751	3.25814	2.74111	2.06183	2.94414	-0.317787	normal	-0.49746	normal	-1.08819	down	-1.21476	down	-1.265	down	Myb-like DNA-binding domain	Transcription factor MYB3R-4 OS=Arabidopsis thaliana OX=3702 GN=MYB3R4 PE=1 SV=1
	VaccDscaff21-augustus-gene-228.19	0.615785	0.439373	0.684494	0.449145	0.475947	0.524615	0.536277	0.355677	1.04215	0.609161	1.02754	0.924637	0.879961	0.474668	1.53176	0.806121	1.16428	1.46074	-0.117279	normal	0.302731	normal	0.647921	normal	0.809188	normal	1.08473	up	Myb-like DNA-binding domain	TSL-kinase interacting protein 1 OS=Arabidopsis thaliana OX=3702 GN=TKI1 PE=1 SV=2
	VaccDscaff21-augustus-gene-250.23	1.9919	1.94912	1.6158	1.3538	1.28914	0.158121	1.52667	1.47995	1.14928	0.964615	0.524378	0.212777	0.755037	0.048202	0.098704	0.623933	0.787204	0.119868	-0.570181	normal	-0.225924	normal	-1.38532	down	-1.97238	down	-1.52497	down	Myb/SANT-like DNA-binding domain	Trihelix transcription factor PTL OS=Arabidopsis thaliana OX=3702 GN=PTL PE=1 SV=1
	VaccDscaff21-snap-gene-218.29	4.73569	4.43573	4.20768	5.38506	5.1094	6.04583	11.7024	8.73444	8.01467	6.59857	8.53015	7.10857	7.34317	8.33223	6.60722	8.32558	10.6871	7.91192	0.407724	normal	1.24375	up	0.846088	normal	0.883208	normal	1.14126	up	Myb-like DNA-binding domain	Transcription factor DIVARICATA OS=Antirrhinum majus OX=4151 GN=DIVARICATA PE=2 SV=1
	VaccDscaff218-snap-gene-1.34	0.408076	0.597319	0	0.90355	0	1.16661	2.79085	2.12893	1.72349	3.17677	1.77661	5.67723	5.16629	4.82894	4.52041	4.60054	1.4427	3.64785	--	--	2.23067	up	2.63859	up	3.46646	up	2.74157	up	Myb-like DNA-binding domain	Transcription factor MYB1 OS=Crocosmia x crocosmiiflora OX=1053288 GN=MYB2 PE=2 SV=1
	VaccDscaff22-augustus-gene-252.29	4.50863	2.79021	3.7436	7.56003	8.10464	7.88119	9.69226	9.30523	8.45662	11.838	10.1774	10.0331	9.72937	11.106	10.1018	7.80602	7.21091	7.45571	1.12737	up	1.45643	up	1.61979	up	1.60819	up	1.1509	up	Myb-like DNA-binding domain	Transcription factor MYB36 OS=Arabidopsis thaliana OX=3702 GN=MYB36 PE=1 SV=1
	VaccDscaff22-augustus-gene-252.30	2.26863	1.79269	2.77214	4.12071	4.25321	4.71059	5.5326	6.25184	5.82592	6.32213	5.78599	5.48306	5.12074	6.68148	6.24714	5.09955	4.17419	5.33106	0.945424	normal	1.4978	up	1.43841	up	1.5094	up	1.21262	up	Myb-like DNA-binding domain	Transcription factor RAX1 OS=Arabidopsis thaliana OX=3702 GN=RAX1 PE=1 SV=1
	VaccDscaff22-augustus-gene-3.22	8.61955	9.08695	7.66049	4.63073	3.43459	3.58255	3.68794	3.62128	3.03489	7.87022	7.68982	6.49689	12.0245	10.625	13.3098	7.98498	8.34839	8.23963	-0.942867	normal	-1.08948	down	-0.0657549	normal	0.657027	normal	0.10697	normal	Myb-like DNA-binding domain	Transcription repressor MYB5 OS=Arabidopsis thaliana OX=3702 GN=MYB5 PE=1 SV=1
	VaccDscaff22-augustus-gene-332.54	0.228474	0.214418	0.188805	1.12489	0.452712	1.06555	1.73047	1.81404	1.35484	0.212682	0	0.292998	0.442831	0.25386	0.231383	0.113686	0.043384	0.136002	--	--	2.70801	up	--	--	--	--	--	--	Myb-like DNA-binding domain	Transcription factor MYB30 OS=Oryza sativa subsp. japonica OX=39947 GN=MYB30 PE=1 SV=1
	VaccDscaff22-augustus-gene-367.35	0	0	0.030893	0	0	0	0.24794	0.154722	0.317225	1.96818	0.870612	2.10474	0.8822	1.35562	1.70526	2.23511	2.49427	1.90213	--	--	--	--	5.07638	up	5.19454	up	6.1486	up	Myb-like DNA-binding domain	Transcription factor MYB11 OS=Arabidopsis thaliana OX=3702 GN=MYB11 PE=1 SV=1
	VaccDscaff22-processed-gene-280.0	0.278541	0.244302	0.230048	0.47738	0.599889	0.310361	0.955777	1.04514	0.689274	0.334905	0.223693	0.449458	0.36878	0.411164	0.470827	0.367465	0.351843	0.618126	--	--	1.85823	up	--	--	0.80144	normal	0.904707	normal	Myb-like DNA-binding domain	Telomere repeat-binding protein 5 OS=Arabidopsis thaliana OX=3702 GN=TRP5 PE=1 SV=2
	VaccDscaff22-processed-gene-4.3	10.9144	11.8449	10.2309	21.9108	22.0824	21.3467	20.0092	18.9839	18.8949	21.124	18.2271	18.2664	16.397	17.6034	16.0656	16.115	15.9121	16.5825	1.09608	up	0.990931	normal	0.930609	normal	0.760234	normal	0.710007	normal	bHLH-MYC and R2R3-MYB transcription factors N-terminal	Transcription factor MTB1 OS=Solanum lycopersicum OX=4081 GN=MTB1 PE=1 SV=1
	VaccDscaff22-snap-gene-21.29	2.57571	2.96591	2.03922	1.79291	1.23878	1.45794	0.962098	1.07386	0.639487	0.997323	1.23845	1.46301	0.840114	0.582145	1.21617	1.07499	0.915697	0.673703	-0.57869	normal	-1.26622	down	-0.866772	normal	-1.30976	down	-1.31587	down	bHLH-MYC and R2R3-MYB transcription factors N-terminal	Transcription factor GLABRA 3 OS=Arabidopsis thaliana OX=3702 GN=GL3 PE=1 SV=1
	VaccDscaff23-augustus-gene-197.19	1.31462	2.14086	1.06141	1.23038	1.90399	1.25556	0.425444	0.544889	0.796088	0.465102	0.254487	0.404988	0.27437	0.521782	0.31626	0.357224	0.506786	0.700369	0.0680551	normal	-1.03415	normal	-1.59613	down	-1.61769	down	-1.24213	normal	Myb-like DNA-binding domain	Transcription factor MYB83 OS=Arabidopsis thaliana OX=3702 GN=MYB83 PE=2 SV=1
	VaccDscaff23-augustus-gene-202.35	0.400811	0.30109	0.268531	0.516108	0.274694	0.438465	0.468117	0.545592	0.531272	0.465384	0.531484	0.573211	0.521794	0.593789	0.768125	0.748552	0.895023	0.670727	--	--	0.760885	normal	0.725706	normal	1.0108	normal	1.29928	up	Myb-like DNA-binding domain	--
	VaccDscaff23-processed-gene-147.5	11.0838	11.0078	11.9382	15.6734	13.3221	17.7442	20.4264	21.3166	18.8343	15.0421	14.0892	14.4055	14.3514	15.3677	14.4965	11.915	14.3154	12.9522	0.563569	normal	1.00821	up	0.483633	normal	0.53524	normal	0.353864	normal	Myb/SANT-like DNA-binding domain	Trihelix transcription factor ASIL2 OS=Arabidopsis thaliana OX=3702 GN=ASIL2 PE=1 SV=1
	VaccDscaff23-processed-gene-326.0	12.1875	10.1542	9.96274	15.4192	17.268	18.3736	7.36852	6.71017	6.95109	4.54748	3.01367	3.413	2.16099	3.80894	2.61633	2.77697	2.45357	1.4285	0.754061	normal	-0.42534	normal	-1.37939	down	-1.68334	down	-2.05459	down	Myb-like DNA-binding domain	Transcription factor MYB44 OS=Arabidopsis thaliana OX=3702 GN=MYB44 PE=1 SV=1
	VaccDscaff23-processed-gene-42.41	3.26114	3.00376	2.28361	4.71787	5.12156	4.77377	9.95748	10.1789	11.7179	7.61513	6.40468	7.81587	5.33323	4.27175	5.14128	6.83089	7.03692	5.93333	0.852072	normal	2.05002	up	1.45423	up	0.931167	normal	1.34548	up	Myb-like DNA-binding domain	Protein REVEILLE 1 OS=Arabidopsis thaliana OX=3702 GN=RVE1 PE=1 SV=1
	VaccDscaff24-snap-gene-172.33	3.83999	3.75485	3.07757	2.34105	2.99032	3.11868	1.85975	1.70706	1.63582	2.0646	1.41881	1.24869	1.15644	1.93213	2.08034	1.51841	0.783877	1.02595	-0.19806	normal	-0.824057	normal	-0.98464	normal	-0.854694	normal	-1.45779	down	MYB-CC type transfactor, LHEQLE motif	Protein PHR1-LIKE 3 OS=Arabidopsis thaliana OX=3702 GN=PHL3 PE=1 SV=1
	VaccDscaff25-augustus-gene-24.29	4.63175	3.41371	1.44264	4.22602	4.73146	4.60982	7.72389	8.89508	9.4434	7.82285	7.2833	4.77756	7.22906	6.25881	6.08772	9.00675	7.27508	6.75176	0.548065	normal	1.55897	up	1.12026	up	1.15269	up	1.37363	up	Myb-like DNA-binding domain	Transcription factor KUA1 OS=Arabidopsis thaliana OX=3702 GN=KUA1 PE=1 SV=1
	VaccDscaff25-augustus-gene-310.41	4.84285	4.6106	4.58163	4.03319	3.88652	4.23287	2.54772	2.45855	2.17766	2.96367	2.78993	2.51412	1.91181	1.59108	1.87502	3.81269	3.0907	3.83945	-0.080717	normal	-0.77103	normal	-0.621921	normal	-1.20339	down	-0.228722	normal	Myb/SANT-like DNA-binding domain	Trihelix transcription factor DF1 OS=Arabidopsis thaliana OX=3702 GN=DF1 PE=4 SV=1
	VaccDscaff25-augustus-gene-35.39	1.24252	2.08315	1.36106	0.906101	0.869178	0.868868	0.245925	0.529201	0.318761	0.416175	0.482031	0.591238	0.246734	0.528673	0.359956	0.351697	0.499734	0.408106	-0.590021	normal	-1.71829	down	-1.39174	down	-1.7331	down	-1.62039	down	MYB-CC type transfactor, LHEQLE motif	Myb family transcription factor PHL11 OS=Arabidopsis thaliana OX=3702 GN=PHL11 PE=1 SV=1
	VaccDscaff25-snap-gene-35.43	1.80793	1.8422	1.565	0.748134	0.714786	0.72184	0.459362	0.450808	0.266691	0.257248	0	0.608042	0.510482	0	0.494079	0.450769	0	0	-0.830338	normal	-1.6472	down	-1.73892	down	-1.66029	normal	-2.325	down	MYB-CC type transfactor, LHEQLE motif	--
	VaccDscaff26-augustus-gene-215.14	3.55359	2.81332	1.38215	4.40332	4.59607	4.24531	0	7.08836	6.1307	4.84391	5.46047	5.89707	4.98163	5.71911	4.934	6.03367	0.977826	6.58871	0.767506	normal	0.309758	normal	1.12216	up	1.11866	up	0.74768	normal	Myb-like DNA-binding domain	Transcription factor DIVARICATA OS=Antirrhinum majus OX=4151 GN=DIVARICATA PE=2 SV=1
	VaccDscaff26-augustus-gene-242.23	4.50389	3.5992	4.82052	3.33486	3.51954	3.45058	2.98579	3.28804	2.72862	1.95696	2.35719	2.71129	1.74582	2.38169	1.93513	1.60814	1.48323	1.84743	-0.193381	normal	-0.333057	normal	-0.727164	normal	-0.911488	normal	-1.20812	down	Myb/SANT-like DNA-binding domain	Trihelix transcription factor PTL OS=Arabidopsis thaliana OX=3702 GN=PTL PE=1 SV=1
	VaccDscaff27-augustus-gene-239.31	12.4652	13.1471	12.6217	12.223	10.2728	11.9738	19.6503	20.0383	23.9688	32.0138	31.0018	30.046	26.5028	24.9944	28.7887	32.458	34.7866	35.0548	-0.0217976	normal	0.912453	normal	1.40826	up	1.22412	up	1.5673	up	Myb-like DNA-binding domain	Transcription factor MYB1R1 OS=Solanum tuberosum OX=4113 PE=2 SV=1
	VaccDscaff27-augustus-gene-31.26	0.966691	1.1573	0.91573	0.693434	1.06613	1.04108	0.312469	0.483425	0.32471	0.122053	0.190831	0.250459	0.175679	0.120069	0.139587	0.206384	0.185164	0.302084	-0.00122044	normal	-1.15411	down	-2.02317	down	-2.33575	down	-1.81991	down	Myb-like DNA-binding domain	Transcription factor DIVARICATA OS=Antirrhinum majus OX=4151 GN=DIVARICATA PE=2 SV=1
	VaccDscaff27-augustus-gene-321.25	26.81	23.7802	25.1267	53.5068	52.7752	50.5367	43.2865	42.4407	43.0981	22.0844	22.2391	22.2098	14.3012	13.6647	16.3457	11.8975	11.7961	11.3545	1.16181	up	0.947263	normal	-0.0534996	normal	-0.610562	normal	-0.954604	normal	Myb-like DNA-binding domain	Transcription factor MYBS3 OS=Oryza sativa subsp. japonica OX=39947 GN=MYBS3 PE=2 SV=1
	VaccDscaff27-processed-gene-213.13	1.16194	0.661933	1.23537	1.53644	2.22131	1.97655	2.8187	3.31406	2.08149	2.16194	2.25129	2.21773	2.45737	2.50112	0.708359	2.2192	2.00157	2.03602	0.79777	normal	1.47863	up	1.13672	up	0.92727	normal	1.11071	up	Myb-like DNA-binding domain	Transcription factor MYB44 OS=Arabidopsis thaliana OX=3702 GN=MYB44 PE=1 SV=1
	VaccDscaff279-augustus-gene-0.38	0.114088	0.151808	0.295697	0.117932	0.089225	0.086269	0.560784	0.295076	0.464063	0.472359	0.675496	0.746863	0.24901	0.338935	0.54078	0.314518	0.519529	0.56661	--	--	--	--	1.56385	up	--	--	--	--	Myb-like DNA-binding domain	Transcription factor MYBS1 OS=Oryza sativa subsp. indica OX=39946 GN=MYBS1 PE=3 SV=1
	VaccDscaff28-augustus-gene-105.31	4.04413	2.1863	2.54023	3.18666	2.47354	0.959771	1.27225	1.15027	1.11434	1.59274	0	0.633654	0	0.382125	0.696333	1.47672	0	2.24522	-0.217401	normal	-1.05558	down	-0.715421	normal	-1.49409	normal	-0.52042	normal	Myb-like DNA-binding domain	Transcription factor MYB3R-1 OS=Arabidopsis thaliana OX=3702 GN=MYB3R1 PE=2 SV=1
	VaccDscaff28-augustus-gene-197.19	1.1448	1.77277	1.44792	1.70601	1.35442	1.56007	2.42625	1.48503	2.44762	3.87767	2.94952	2.9126	2.72305	3.46805	3.55292	3.54702	2.42422	3.67791	0.188801	normal	0.686997	normal	1.23191	up	1.27058	up	1.25462	up	Myb-like DNA-binding domain	Myb-related protein 308 OS=Antirrhinum majus OX=4151 GN=MYB308 PE=2 SV=1
	VaccDscaff28-augustus-gene-214.19	1.33211	1.32276	1.21766	1.72106	1.33863	1.52685	3.60485	3.38811	3.57212	1.57399	1.46014	1.92311	1.26007	1.42899	1.34374	0.589504	0.642504	0.67119	0.335241	normal	1.59312	up	0.467836	normal	0.213172	normal	-0.819844	normal	Myb-like DNA-binding domain	Transcription factor MYB62 OS=Arabidopsis thaliana OX=3702 GN=MYB62 PE=2 SV=1
	VaccDscaff28-augustus-gene-225.19	9.32762	9.68936	9.68086	13.0366	12.7554	13.7679	25.1783	23.6689	23.8449	21.7833	21.8304	21.7354	18.1915	18.6017	16.8649	16.7129	16.2265	15.5058	0.578406	normal	1.51822	up	1.31252	up	1.05918	up	0.904183	normal	Myb-like DNA-binding domain	Transcription factor HHO3 OS=Arabidopsis thaliana OX=3702 GN=HHO3 PE=1 SV=1
	VaccDscaff28-augustus-gene-278.29	3.16684	2.50633	2.94678	4.65388	5.90223	4.68294	9.34843	9.79636	8.90069	6.84786	7.78841	7.26552	7.73706	11.6325	7.2856	7.67753	7.97054	6.99613	0.87675	normal	1.8524	up	1.44301	up	1.74387	up	1.52307	up	Myb-like DNA-binding domain	Transcription factor DIVARICATA OS=Antirrhinum majus OX=4151 GN=DIVARICATA PE=2 SV=1
	VaccDscaff28-augustus-gene-335.35	0.601977	0.536992	0.613452	0.782472	0.959848	0.843242	1.48386	1.09137	1.64454	1.88063	1.15975	1.83807	0.96195	0.993796	0.817837	1.57284	1.04969	1.32289	0.530932	normal	1.34247	up	1.46855	up	0.752819	normal	1.24679	up	Myb-like DNA-binding domain	Protein REVEILLE 6 OS=Arabidopsis thaliana OX=3702 GN=RVE6 PE=2 SV=1
	VaccDscaff28-processed-gene-352.7	0.496943	0.323383	0.24691	0.355533	0.264683	0.652856	0.702192	0.886618	0.763178	0.746443	0.629339	0.512994	0.844754	0.692923	1.08416	0.774675	0.409165	0.607261	0.272994	normal	1.22621	up	0.862115	normal	1.35667	up	0.827924	normal	Myb-like DNA-binding domain	Transcription factor MYB3R-2 OS=Arabidopsis thaliana OX=3702 GN=MYB3R2 PE=2 SV=1
	VaccDscaff28-snap-gene-158.34	12.4045	13.3481	12.191	25.0103	25.4525	26.6968	15.8864	15.7756	16.135	13.0813	16.0842	15.5807	15.0197	11.0269	13.2253	10.9411	10.7921	10.5071	1.13526	up	0.516351	normal	0.369608	normal	0.210592	normal	-0.0799525	normal	Myb-like DNA-binding domain	Myb family transcription factor MOF1 OS=Oryza sativa subsp. japonica OX=39947 GN=MOF1 PE=1 SV=1
	VaccDscaff29-augustus-gene-219.25	0.6032	0.356298	0.296404	0.429046	0.261624	0.509977	1.41788	0.977929	0.343448	1.07279	1.05165	0.094576	1.15151	0.865681	1.25396	1.03673	0.815981	1.12242	--	--	1.07757	normal	0.689968	normal	1.39022	up	1.26801	up	Myb-like DNA-binding domain	Transcription factor MYB36 OS=Arabidopsis thaliana OX=3702 GN=MYB36 PE=1 SV=1
	VaccDscaff29-augustus-gene-236.12	1.51229	1.24989	2.19051	0.686297	1.45008	1.33085	1.23801	0.905268	1.26075	1.20896	0.726324	0.947844	0.743839	0.594155	0.621184	0.718335	0.581658	0.088881	-0.323321	normal	-0.3318	normal	-0.608177	normal	-1.10216	down	-1.47301	down	Myb/SANT-like DNA-binding domain	Trihelix transcription factor PTL OS=Arabidopsis thaliana OX=3702 GN=PTL PE=1 SV=1
	VaccDscaff3-augustus-gene-400.26	2.17555	2.3266	2.65409	1.27776	1.60441	1.58072	0.578753	0.561542	0.387481	1.14896	1.09587	0.652455	0.863557	0.314487	0.453321	0.732583	0.664445	0.953552	-0.495263	normal	-1.90651	down	-1.0886	down	-1.80105	down	-1.38599	down	MYB-CC type transfactor, LHEQLE motif	Myb family transcription factor PHL11 OS=Arabidopsis thaliana OX=3702 GN=PHL11 PE=1 SV=1
	VaccDscaff3-augustus-gene-433.36	8.27988	9.53372	10.4006	8.99925	9.67934	8.63783	21.9898	24.2438	24.7311	21.9822	20.8245	23.1642	21.0911	21.0269	21.9667	24.7145	25.6577	25.5879	0.0751439	normal	1.5035	up	1.34514	up	1.33574	up	1.57426	up	Myb-like DNA-binding domain	Transcription factor KUA1 OS=Arabidopsis thaliana OX=3702 GN=KUA1 PE=1 SV=1
	VaccDscaff3-augustus-gene-434.14	1.23709	1.40183	1.28477	1.53172	2.34318	1.85878	5.68786	5.43661	5.60544	16.5518	14.6699	14.781	13.3223	14.7004	14.0468	13.1238	16.7822	12.2169	0.554899	normal	2.19022	up	3.58621	up	3.50227	up	3.48629	up	Myb-like DNA-binding domain	Transcription factor MYB3 OS=Crocosmia x crocosmiiflora OX=1053288 GN=MYB3 PE=2 SV=1
	VaccDscaff3-augustus-gene-7.23	12.6823	12.2751	11.829	27.8407	23.0036	30.0958	30.3868	33.2044	36.1965	22.0388	20.7583	19.5955	19.4916	22.5815	18.2044	18.9128	17.0852	18.2672	1.2375	up	1.61567	up	0.890055	normal	0.87028	normal	0.712206	normal	Myb-like DNA-binding domain	Myb family transcription factor EFM OS=Arabidopsis thaliana OX=3702 GN=EFM PE=1 SV=2
	VaccDscaff3-augustus-gene-99.26	1.99305	1.84401	2.02541	1.78005	1.62176	1.69778	0.794271	1.0325	0.823227	1.21375	1.11745	1.3608	0.910019	0.751026	0.518072	1.62758	1.40989	1.21522	-0.070409	normal	-0.932216	normal	-0.52143	normal	-1.20567	down	-0.301504	normal	Myb/SANT-like DNA-binding domain	Trihelix transcription factor DF1 OS=Arabidopsis thaliana OX=3702 GN=DF1 PE=4 SV=1
	VaccDscaff302-augustus-gene-0.33	7.45613	6.61425	6.70638	7.48467	5.61124	6.41175	13.2147	27.6269	25.2993	31.9334	24.857	24.1893	25.3406	27.8558	28.1087	22.7522	23.2031	22.9675	0.0346402	normal	1.79126	up	2.06234	up	2.10948	up	1.86893	up	Myb-like DNA-binding domain	Transcription factor MYB123 OS=Actinidia chinensis var. chinensis OX=1590841 GN=MYB123 PE=1 SV=1
	VaccDscaff31-augustus-gene-46.15	1.57905	1.73202	1.49642	6.35745	6.96963	6.46947	2.15054	1.66118	1.75558	0.960301	0.875637	1.08055	0.442174	0.993589	1.29111	0.712028	0.787265	0.475612	2.00872	up	0.38298	normal	-0.536962	normal	-0.593739	normal	-1.02785	normal	Myb-like DNA-binding domain	Transcription factor RAX3 OS=Arabidopsis thaliana OX=3702 GN=RAX3 PE=2 SV=1
	VaccDscaff32-augustus-gene-172.23	0.334632	0.067946	0.094807	0.270227	0.179765	0.092535	0.375884	0.566125	0.194923	0.804219	0.854624	0.799538	0.422698	0.486393	0.406262	1.04116	0.652928	0.684736	--	--	--	--	1.94123	up	--	--	2.02101	up	Myb-like DNA-binding domain	Transcription factor MYBS1 OS=Oryza sativa subsp. indica OX=39946 GN=MYBS1 PE=3 SV=1
	VaccDscaff32-augustus-gene-306.26	2.02598	2.50318	2.31955	2.10854	2.89323	2.97786	3.6031	3.17304	3.50653	4.93605	3.73537	4.32797	3.57603	3.84998	3.51597	3.91619	4.2879	3.66194	0.318411	normal	0.757129	normal	1.03211	up	0.825431	normal	0.933049	normal	Myb/SANT-like DNA-binding domain	Trihelix transcription factor GT-4 OS=Arabidopsis thaliana OX=3702 GN=GT-4 PE=2 SV=1
	VaccDscaff32-augustus-gene-55.27	0.212805	0.256392	0.214664	0.414294	0.324152	0.069357	0.473077	0.191496	0.329149	1.25872	1.06938	0.666621	0.990097	0.874239	1.05158	0.746174	1.03801	1.03893	--	--	--	--	1.94014	up	2.03047	up	1.97786	up	Myb-like DNA-binding domain	Transcription factor MYB1 OS=Crocosmia x crocosmiiflora OX=1053288 GN=MYB2 PE=2 SV=1
	VaccDscaff32-augustus-gene-77.19	2.28005	1.93951	1.09581	1.27225	1.2832	1.21395	0.997342	1.11802	0.643229	3.79704	4.30888	2.9846	1.95451	1.29391	2.20128	2.86041	3.04039	2.60472	-0.308938	normal	-0.69456	normal	1.12763	up	0.182866	normal	0.797047	normal	Myb-like DNA-binding domain	Transcription repressor MYB4 OS=Arabidopsis thaliana OX=3702 GN=MYB4 PE=1 SV=1
	VaccDscaff33-augustus-gene-136.21	5.31297	5.17753	7.49719	5.91331	5.78778	6.96699	13.0195	13.6924	10.2329	7.74649	8.89059	8.25419	7.11253	7.09012	7.61456	8.09698	8.89397	8.53368	0.166682	normal	1.19581	up	0.587579	normal	0.432058	normal	0.648423	normal	Myb-like DNA-binding domain	Transcription factor DIVARICATA OS=Antirrhinum majus OX=4151 GN=DIVARICATA PE=2 SV=1
	VaccDscaff33-augustus-gene-46.22	2.9205	3.23064	2.90476	2.69783	2.32692	2.6466	2.57769	2.473	2.34554	1.65752	1.3246	2.26685	1.25527	1.48973	1.4644	1.44127	1.15455	1.35589	-0.107435	normal	-0.105916	normal	-0.635347	normal	-0.92465	normal	-1.01746	down	Myb/SANT-like DNA-binding domain	Trihelix transcription factor PTL OS=Arabidopsis thaliana OX=3702 GN=PTL PE=1 SV=1
	VaccDscaff33-snap-gene-307.38	1.3686	2.19979	1.51303	2.21882	2.02725	2.63032	13.0857	7.95351	3.36169	10.5762	8.84363	8.71104	8.99238	10.4354	11.0035	7.80161	8.77791	8.54314	0.511489	normal	2.04872	up	2.5412	up	2.6947	up	2.42048	up	Myb-like DNA-binding domain	Transcription factor MYB1 OS=Crocosmia x crocosmiiflora OX=1053288 GN=MYB2 PE=2 SV=1
	VaccDscaff34-augustus-gene-118.19	7.31619	7.12621	6.62146	6.34678	6.20241	5.80437	10.7149	10.023	10.528	15.7047	16.8938	17.0591	16.024	15.2211	15.1843	18.6951	20.5301	19.3887	-0.0724975	normal	0.747489	normal	1.35707	up	1.2932	up	1.62019	up	Myb-like DNA-binding domain	Transcription factor MYB1R1 OS=Solanum tuberosum OX=4113 PE=2 SV=1
	VaccDscaff34-augustus-gene-24.37	11.6635	10.1339	10.2768	19.4571	19.4336	21.7278	14.7703	15.8081	16.3856	8.8928	7.22119	8.35067	3.96414	5.96374	4.685	4.42014	3.88968	4.68676	1.02127	up	0.728662	normal	-0.256348	normal	-0.955865	normal	-1.13443	down	Myb-like DNA-binding domain	Transcription factor MYBS3 OS=Oryza sativa subsp. japonica OX=39947 GN=MYBS3 PE=2 SV=1
	VaccDscaff34-augustus-gene-274.13	2.06365	1.38577	0.784968	3.81374	3.16391	3.24887	2.93779	2.14816	1.23984	1.13461	1.43531	1.39767	1.86342	0.962343	1.78454	1.93782	2.16525	1.11138	1.12059	up	0.669451	normal	0.0382171	normal	0.259217	normal	0.414115	normal	Myb/SANT-like DNA-binding domain	Trihelix transcription factor GT-3b OS=Arabidopsis thaliana OX=3702 GN=GT-3B PE=1 SV=1
	VaccDscaff34-augustus-gene-310.25	1.43052	1.51949	1.64725	2.43465	1.9106	1.85599	2.93311	2.46009	3.25316	3.47996	3.05766	3.44769	3.45998	2.94466	3.01048	3.91022	3.77857	3.92185	0.518758	normal	1.07076	up	1.22398	up	1.17474	up	1.47224	up	Myb-like DNA-binding domain	Transcription factor MYB3R-5 OS=Arabidopsis thaliana OX=3702 GN=MYB3R5 PE=2 SV=1
	VaccDscaff34-processed-gene-141.22	2.58512	2.03463	1.11189	6.24986	4.21262	4.60981	11.3711	11.5383	12.1798	5.61994	5.41917	4.46972	7.33173	8.62067	6.20186	5.47079	6.73827	5.68032	1.28329	up	2.68378	up	1.46796	up	2.01443	up	1.71403	up	Myb-like DNA-binding domain	Transcription factor MYB44 OS=Arabidopsis thaliana OX=3702 GN=MYB44 PE=1 SV=1
	VaccDscaff35-augustus-gene-223.35	27.3053	25.6649	24.1393	24.0649	22.5722	23.548	16.006	14.7246	16.2265	10.647	8.75081	9.21836	10.0815	9.7675	11.7079	12.0509	7.58287	9.2005	-0.0108536	normal	-0.528605	normal	-1.291	down	-1.12455	down	-1.25389	down	Myb-like DNA-binding domain	Transcription factor MYB88 OS=Arabidopsis thaliana OX=3702 GN=MYB88 PE=1 SV=1
	VaccDscaff35-augustus-gene-264.28	21.6349	20.489	18.3603	22.5499	18.3526	21.5619	11.478	11.2374	11.5892	11.566	10.3502	10.8471	5.72914	5.66215	5.43947	7.71953	6.43479	5.84701	0.169393	normal	-0.629828	normal	-0.74645	normal	-1.66928	down	-1.431	down	Myb-like DNA-binding domain	Myb-related protein 306 OS=Antirrhinum majus OX=4151 GN=MYB306 PE=2 SV=1
	VaccDscaff35-processed-gene-11.10	0.40899	0.324687	0.215462	0.34746	0.624393	0.556908	0.695262	0.533321	0.320971	0.196478	0.40701	0.302848	0.737239	0.667848	0.41719	1.24054	1.04115	1.10369	--	--	--	--	--	--	--	--	1.77504	up	Myb/SANT-like DNA-binding domain	--
	VaccDscaff36-augustus-gene-127.21	7.95279	10.0944	8.46574	9.38162	8.6672	8.74167	5.10317	5.58402	5.97678	3.48579	3.16078	3.72699	3.71723	3.32903	4.69939	2.3869	3.90919	3.42372	0.138929	normal	-0.479394	normal	-1.20596	down	-1.00409	down	-1.27281	down	Myb-like DNA-binding domain	Transcription factor MYB88 OS=Arabidopsis thaliana OX=3702 GN=MYB88 PE=1 SV=1
	VaccDscaff36-augustus-gene-299.39	0.532712	0.703977	0.672026	1.10981	0.785925	0.699057	0.43141	0.424068	0.386001	0.747612	0.402081	0.368521	0.169071	0.150589	0.270949	0.209883	0.37156	0.045628	0.476878	normal	-0.385289	normal	-0.161513	normal	-1.32497	down	-1.21117	normal	Myb-like DNA-binding domain	Transcriptional adapter ADA2 OS=Oryza sativa subsp. japonica OX=39947 GN=ADA2 PE=2 SV=2
	VaccDscaff36-augustus-gene-83.18	9.94503	11.313	9.47328	10.8817	10.3799	11.776	5.05721	5.22566	5.15971	5.77201	5.63591	5.27407	2.7571	2.66438	3.7364	5.09442	3.44015	3.184	0.225194	normal	-0.799331	normal	-0.737431	normal	-1.56637	down	-1.21605	down	Myb-like DNA-binding domain	Myb-related protein 306 OS=Antirrhinum majus OX=4151 GN=MYB306 PE=2 SV=1
	VaccDscaff36-processed-gene-70.7	1.82556	1.92872	1.99904	3.87111	3.76186	4.05663	7.6182	6.22182	6.02331	4.12367	3.81624	4.15526	3.09235	3.31487	2.95683	3.02867	2.09669	2.3548	1.07184	up	1.92764	up	1.17314	up	0.846059	normal	0.519615	normal	--	Transcription factor MYB1R1 OS=Solanum tuberosum OX=4113 PE=2 SV=1
	VaccDscaff36-processed-gene-76.0	5.13625	5.36717	3.58206	8.22496	7.4034	7.79989	14.852	14.8877	15.2937	8.1382	7.35042	8.03013	6.30749	6.80536	6.90429	4.54234	4.15585	4.99436	0.814979	normal	1.83282	up	0.852162	normal	0.655475	normal	0.113923	normal	Myb-like DNA-binding domain	Transcription factor MYB1R1 OS=Solanum tuberosum OX=4113 PE=2 SV=1
	VaccDscaff37-augustus-gene-23.28	11.1308	10.7714	10.7049	10.5915	10.7894	9.57809	14.5943	13.6368	13.9329	20.8629	19.9436	19.9379	17.587	17.6359	19.4371	23.2464	22.0466	20.3717	0.0477867	normal	0.552507	normal	1.02459	up	0.900342	normal	1.15844	up	Myb-like DNA-binding domain	Transcription factor MYB101 OS=Arabidopsis thaliana OX=3702 GN=MYB101 PE=1 SV=1
	VaccDscaff37-augustus-gene-96.16	0.45334	0.112388	0.363811	1.14518	0.843473	1.07524	1.58918	1.4693	1.54522	1.18213	1.30591	0.948387	1.4488	1.23244	0.922985	1.43167	1.18642	1.5897	1.1752	up	2.13943	up	1.6525	up	1.81256	up	2.04891	up	Myb-like DNA-binding domain	Myb-related protein 330 OS=Antirrhinum majus OX=4151 GN=MYB330 PE=2 SV=1
	VaccDscaff38-augustus-gene-184.29	2.41749	2.81633	2.38262	6.29661	5.78355	5.48176	11.7101	8.39872	12.3954	7.8144	7.97594	6.89856	6.6684	8.84115	7.07656	8.16698	8.00218	8.77834	1.24742	up	2.22115	up	1.66885	up	1.69201	up	1.83721	up	Myb-like DNA-binding domain	Myb-related protein 330 OS=Antirrhinum majus OX=4151 GN=MYB330 PE=2 SV=1
	VaccDscaff38-augustus-gene-245.26	0	0.018444	0	0.050146	0.270535	0.109193	0.22766	0.560394	0.438303	1.49757	1.32489	1.17835	1.68418	1.13731	2.53831	4.11603	4.00625	3.46807	--	--	--	--	4.54935	up	5.24034	up	6.56842	up	Myb-like DNA-binding domain	Transcription factor MYB102 OS=Arabidopsis thaliana OX=3702 GN=MYB102 PE=2 SV=1
	VaccDscaff38-snap-gene-163.31	1.65987	1.70494	1.12762	0.629919	0.179315	0.547976	0.359651	1.20324	0.315571	1.12411	2.48807	1.93565	1.74445	1.56889	2.47373	1.99942	2.10773	2.52533	-1.12618	down	-0.908314	normal	0.412072	normal	0.496625	normal	0.688894	normal	Myb-like DNA-binding domain	Transcription repressor MYB5 OS=Arabidopsis thaliana OX=3702 GN=MYB5 PE=1 SV=1
	VaccDscaff39-processed-gene-56.0	1.53521	2.62381	1.99649	7.30475	6.72308	7.73818	6.69932	5.62037	6.26967	5.28129	5.8076	3.98325	4.41668	4.99286	3.90717	7.23096	4.66453	5.17638	1.7601	up	1.70354	up	1.34438	up	1.22343	up	1.5577	up	Myb-like DNA-binding domain	Transcription factor MYB20 OS=Arabidopsis thaliana OX=3702 GN=MYB20 PE=2 SV=1
	VaccDscaff39-snap-gene-168.25	10.3302	13.0286	9.6207	6.71009	4.65994	4.02395	7.54767	6.54327	7.75537	22.4952	20.2008	17.507	18.9351	17.5476	17.4016	22.0513	18.484	20.4254	-0.902384	normal	-0.401291	normal	0.987556	normal	0.862783	normal	1.03172	up	Myb-like DNA-binding domain	Transcription repressor MYB5 OS=Arabidopsis thaliana OX=3702 GN=MYB5 PE=1 SV=1
	VaccDscaff39-snap-gene-182.31	10.5963	11.3193	10.8966	14.1793	13.6154	12.5429	16.9233	17.3947	17.183	12.4389	11.6771	13.0245	2.87151	3.04961	3.87512	6.91076	5.7752	6.72155	0.417115	normal	0.832442	normal	0.308839	normal	-1.57234	down	-0.599328	normal	Myb-like DNA-binding domain	Protein LHY OS=Arabidopsis thaliana OX=3702 GN=LHY PE=1 SV=2
	VaccDscaff4-augustus-gene-1.22	2.86241	2.61909	2.37238	4.99078	6.28942	5.61509	6.55632	5.52737	6.25993	3.70509	4.69704	3.64847	5.29401	4.66204	4.85735	6.19316	5.85133	5.83297	1.15021	up	1.37842	up	0.728657	normal	1.05637	up	1.31939	up	Myb-like DNA-binding domain	Transcription factor MYB108 OS=Arabidopsis thaliana OX=3702 GN=MYB108 PE=1 SV=1
	VaccDscaff4-augustus-gene-13.22	1.74117	1.41488	1.55228	3.85003	3.37946	4.17058	4.35948	4.07847	5.05938	2.96312	3.81329	2.76703	3.79077	4.1882	4.12805	5.26724	5.27304	5.21323	1.28467	up	1.64899	up	1.09722	up	1.47918	up	1.85317	up	Myb-like DNA-binding domain	Transcription factor MYB108 OS=Arabidopsis thaliana OX=3702 GN=MYB108 PE=1 SV=1
	VaccDscaff4-augustus-gene-13.23	1.36567	0.928151	1.22368	2.11927	1.70968	1.00767	3.96162	3.63154	3.9034	3.67831	3.32042	2.50789	3.16101	2.90527	3.43014	4.5657	4.44469	4.5382	0.4699	normal	1.81829	up	1.47998	up	1.52904	up	2.03965	up	Myb-like DNA-binding domain	Transcription factor MYB108 OS=Arabidopsis thaliana OX=3702 GN=MYB108 PE=1 SV=1
	VaccDscaff4-augustus-gene-182.17	0	0	0.019733	0.136608	0.175263	0.097291	0.148919	0.104757	0.079699	0.424141	0.371593	0.389067	0.288386	0.285115	0.291282	0.780093	1.14992	1.9405	--	--	--	--	--	--	--	--	5.21032	up	Myb-like DNA-binding domain	Transcription factor MYB102 OS=Arabidopsis thaliana OX=3702 GN=MYB102 PE=2 SV=1
	VaccDscaff4-augustus-gene-317.25	13.1883	15.2479	12.4716	13.1687	10.6971	11.7357	7.24689	6.38439	7.84045	5.31438	4.07751	4.27436	5.01946	3.64604	3.48913	2.07616	4.25728	2.82916	-0.0721221	normal	-0.737877	normal	-1.4327	down	-1.56353	down	-1.96492	down	Myb-like DNA-binding domain	Transcription factor MYB88 OS=Arabidopsis thaliana OX=3702 GN=MYB88 PE=1 SV=1
	VaccDscaff4-augustus-gene-358.29	11.1247	10.7489	9.95672	12.266	12.4044	13.9943	9.57751	8.27693	10.1763	7.54501	8.47922	9.16564	4.47636	4.86559	5.91832	4.5628	4.77588	4.31912	0.397898	normal	0.00185225	normal	-0.203012	normal	-0.892373	normal	-1.05972	down	Myb-like DNA-binding domain	Myb-related protein 306 OS=Antirrhinum majus OX=4151 GN=MYB306 PE=2 SV=1
	VaccDscaff4-augustus-gene-364.35	3.95441	3.02731	2.88859	5.66688	5.6522	5.65219	7.6379	8.57351	7.85773	5.14546	5.30297	5.35709	4.52041	3.93873	3.91395	2.97656	3.00245	3.68061	0.858776	normal	1.44443	up	0.793241	normal	0.48047	normal	0.122666	normal	Myb-like DNA-binding domain	Transcription factor MYB1R1 OS=Solanum tuberosum OX=4113 PE=2 SV=1
	VaccDscaff4-augustus-gene-410.23	0.626516	1.24745	0.798906	1.15587	0.598974	0.598227	1.73409	1.78048	3.29972	5.67098	4.74804	6.2106	5.63953	5.52753	5.84914	2.98156	2.82377	3.34378	-0.0364434	normal	1.40236	up	2.62834	up	2.72601	up	1.84189	up	Myb-like DNA-binding domain	Transcription factor MYB1 OS=Crocosmia x crocosmiiflora OX=1053288 GN=MYB1 PE=2 SV=1
	VaccDscaff4-snap-gene-381.64	1.41297	1.96845	1.15837	0.867983	0.671174	0.856273	0.495229	0.566878	0.47418	0.628611	1.18886	1.09238	1.0003	0.930528	0.978108	1.81917	1.13587	1.39156	-0.688196	normal	-1.3016	down	-0.46956	normal	-0.457327	normal	0.0934237	normal	Myb/SANT-like DNA-binding domain	Ribonuclease J OS=Arabidopsis thaliana OX=3702 GN=RNJ PE=1 SV=1
	VaccDscaff40-augustus-gene-261.27	1.36583	1.62545	1.55715	2.95053	3.27805	3.45762	7.58831	7.59776	7.98676	5.73512	4.5753	5.21289	3.19114	4.13071	4.17462	4.61718	4.58628	5.29885	1.13912	up	2.5002	up	1.86403	up	1.46798	up	1.80279	up	Myb-like DNA-binding domain	Protein REVEILLE 1 OS=Arabidopsis thaliana OX=3702 GN=RVE1 PE=1 SV=1
	VaccDscaff40-processed-gene-210.6	0.310872	0.40249	0.375106	0.467426	0.470474	0.613931	0.418825	0.607243	0.302708	0.617597	0.476655	0.547159	0.424224	0.68843	0.622901	0.490445	0.719185	1.02834	0.509278	normal	0.420219	normal	0.665015	normal	0.768095	normal	1.11501	up	Myb DNA-binding like	--
	VaccDscaff40-snap-gene-195.24	0.803883	0.632022	1.62483	0.737601	1.43917	0.707454	0.814041	1.42292	0.807589	1.09695	2.91236	2.27065	1.41558	1.84846	0.740807	2.65322	3.53905	2.46236	--	--	--	--	0.965935	normal	--	--	1.50474	up	Myb-like DNA-binding domain	Transcription factor TRY OS=Arabidopsis thaliana OX=3702 GN=TRY PE=1 SV=1
	VaccDscaff41-processed-gene-246.14	1.10972	0.96558	0.963961	2.30775	2.53677	2.79268	4.97031	5.57989	5.51616	4.08389	2.96583	2.34571	2.77252	1.98195	2.05402	3.22898	3.47831	3.0006	1.33442	up	2.53118	up	1.68163	up	1.28365	up	1.79003	up	Myb-like DNA-binding domain	Protein REVEILLE 1 OS=Arabidopsis thaliana OX=3702 GN=RVE1 PE=1 SV=1
	VaccDscaff41-processed-gene-38.2	54.4989	55.7744	45.0932	68.0179	58.9167	71.416	45.0983	46.8531	48.7042	26.3702	23.6554	24.7196	19.3491	23.1088	21.8604	17.4546	19.4407	19.65	0.47025	normal	0.0417988	normal	-0.915882	normal	-1.10181	down	-1.29543	down	Myb-like DNA-binding domain	Transcription factor MYB44 OS=Arabidopsis thaliana OX=3702 GN=MYB44 PE=1 SV=1
	VaccDscaff41-processed-gene-41.2	3.4559	2.25642	3.22461	1.66858	2.19033	2.17487	1.51835	1.80069	1.7039	4.25693	3.12994	2.38337	1.1745	1.09179	1.28901	1.66322	1.53937	1.4106	-0.394727	normal	-0.620193	normal	0.241174	normal	-1.11375	down	-0.774728	normal	bHLH-MYC and R2R3-MYB transcription factors N-terminal	Protein RICE SALT SENSITIVE 3 OS=Oryza sativa subsp. japonica OX=39947 GN=RSS3 PE=1 SV=1
	VaccDscaff41-processed-gene-55.2	3.57969	3.79623	3.36954	6.83734	6.6548	6.80085	4.1065	4.01595	3.60033	1.82969	1.97395	2.12056	1.01782	1.63674	1.37745	1.10502	0.608846	1.05036	0.966733	normal	0.298638	normal	-0.686385	normal	-1.16118	down	-1.67154	down	Myb-like DNA-binding domain	Transcription factor MYB44 OS=Arabidopsis thaliana OX=3702 GN=MYB44 PE=1 SV=1
	VaccDscaff42-augustus-gene-135.18	0.799819	1.27991	1.09637	1.22693	1.28671	0.929937	2.49029	1.56681	1.64292	3.11939	2.85842	3.64556	1.85924	1.58171	1.55706	2.84591	1.88349	2.14874	0.213317	normal	0.982006	normal	1.67007	up	0.793574	normal	1.23035	up	Myb-like DNA-binding domain	Transcription factor MYBS1 OS=Oryza sativa subsp. indica OX=39946 GN=MYBS1 PE=3 SV=1
	VaccDscaff42-augustus-gene-38.17	4.37835	4.4802	4.48529	9.91799	8.36537	9.5343	3.38942	2.51204	2.7061	1.28828	1.17329	0.949568	0.506423	0.669649	0.919516	0.352401	0.143285	0.279011	1.14297	up	-0.432136	normal	-1.75999	down	-2.41708	down	-3.67944	down	Myb-like DNA-binding domain	Transcription factor MYB20 OS=Arabidopsis thaliana OX=3702 GN=MYB20 PE=2 SV=1
	VaccDscaff42-processed-gene-218.13	1.18056	1.55969	1.07865	1.65444	1.1211	0.540893	1.32072	1.60373	2.13417	3.77512	2.94219	2.61336	2.46641	2.14686	2.02657	1.18524	1.14481	0.992537	-0.0569365	normal	0.547266	normal	1.34388	up	0.921948	normal	-0.0471197	normal	Myb-like DNA-binding domain	Transcription factor MYB1 OS=Crocosmia x crocosmiiflora OX=1053288 GN=MYB2 PE=2 SV=1
	VaccDscaff43-augustus-gene-133.16	1.12522	1.01401	0.828532	2.16799	2.62296	2.57632	2.95548	2.60025	3.00052	3.76177	3.28226	3.244	2.65957	2.88131	3.9206	2.03275	2.31242	2.79942	1.24025	up	1.63476	up	1.83321	up	1.74494	up	1.36648	up	Myb-like DNA-binding domain	Transcription factor MYB36 OS=Arabidopsis thaliana OX=3702 GN=MYB36 PE=1 SV=1
	VaccDscaff43-augustus-gene-153.32	3.23341	3.27726	2.69462	3.39357	3.54984	2.67803	3.91598	5.28702	5.19072	8.32803	7.54088	8.85891	7.24499	7.76932	7.60014	8.04031	7.79244	7.50928	0.179008	normal	0.814745	normal	1.53784	up	1.44423	up	1.48428	up	Myb/SANT-like DNA-binding domain	--
	VaccDscaff43-augustus-gene-40.46	1.39685	1.10014	1.42371	3.09323	2.94727	3.24963	5.13844	4.77485	4.27598	1.42935	2.32544	2.61539	1.4409	1.44878	1.20103	1.02455	0.738162	0.667361	1.169	up	1.93414	up	0.744381	normal	0.192142	normal	-0.494076	normal	Myb-like DNA-binding domain	Transcription factor MYB14 OS=Arabidopsis thaliana OX=3702 GN=MYB14 PE=2 SV=1
	VaccDscaff43-augustus-gene-94.23	2.3279	1.91945	2.43158	2.15341	1.99183	2.3374	1.00546	0.91011	1.70168	0.976771	0.904912	0.603657	0.458432	0.724017	1.08641	0.564772	0.692003	0.567501	0.0771563	normal	-0.647562	normal	-1.19	down	-1.30202	down	-1.63736	down	Myb-like DNA-binding domain	Myb family transcription factor MOF1 OS=Oryza sativa subsp. japonica OX=39947 GN=MOF1 PE=1 SV=1
	VaccDscaff43-augustus-gene-98.24	2.71603	3.07149	3.44787	2.00615	2.53103	2.95049	1.28204	1.62045	1.34832	0.847597	0.925937	0.873444	0.457617	0.200528	0.393542	0.350693	0.526247	0.219571	-0.164396	normal	-0.909045	normal	-1.61178	down	-2.823	down	-2.79361	down	Myb-like DNA-binding domain	Transcription factor DIVARICATA OS=Antirrhinum majus OX=4151 GN=DIVARICATA PE=2 SV=1
	VaccDscaff43-processed-gene-102.10	1.0891	1.19027	1.43102	1.36731	0.938293	1.58059	1.49076	1.35317	1.54323	1.09237	1.3456	0.987516	2.78852	2.50234	2.08064	2.38909	2.64593	2.15163	0.169406	normal	0.410358	normal	0.0262021	normal	1.11129	up	1.07309	up	Myb-like DNA-binding domain	Transcription factor LUX OS=Arabidopsis thaliana OX=3702 GN=LUX PE=1 SV=1
	VaccDscaff43-processed-gene-133.2	1.31904	1.70039	1.62256	2.74173	2.56417	3.51499	4.02177	3.65232	3.39391	4.60088	4.71407	4.33462	3.56328	4.45212	4.53941	3.18322	3.12645	2.68838	0.910965	normal	1.37436	up	1.61908	up	1.5319	up	1.06495	up	Myb-like DNA-binding domain	Transcription factor RAX1 OS=Arabidopsis thaliana OX=3702 GN=RAX1 PE=1 SV=1
	VaccDscaff43-processed-gene-33.1	2.91742	2.53616	2.44105	1.74018	1.57933	2.04408	3.05703	3.00668	3.21521	4.5591	4.70797	4.82278	2.88808	3.38811	3.32014	5.26511	5.44025	4.72452	-0.397498	normal	0.407163	normal	0.947103	normal	0.43209	normal	1.10184	up	bHLH-MYC and R2R3-MYB transcription factors N-terminal	Transcription factor MTB3 OS=Solanum lycopersicum OX=4081 GN=MTB3 PE=2 SV=1
	VaccDscaff43-snap-gene-6.43	0.182059	0.209496	0.186072	0.530617	0.662611	0.878742	4.67398	4.89417	4.84333	22.3178	22.6235	21.418	18.2199	15.7422	15.7918	22.6988	24.8219	22.2416	--	--	4.5046	up	6.62114	up	6.29212	up	6.79508	up	Myb-like DNA-binding domain	Transcription factor MYB11 OS=Arabidopsis thaliana OX=3702 GN=MYB11 PE=1 SV=1
	VaccDscaff44-snap-gene-106.30	4.54995	6.23379	5.683	4.42388	3.98252	3.69868	3.50834	3.74018	3.59331	2.67325	2.43818	2.41657	2.53633	1.96123	2.60341	2.21259	2.20113	2.0639	-0.307423	normal	-0.411561	normal	-0.980865	normal	-1.03779	down	-1.17919	down	Myb-like DNA-binding domain	Transcription factor MYB3R-4 OS=Arabidopsis thaliana OX=3702 GN=MYB3R4 PE=1 SV=1
	VaccDscaff45-augustus-gene-33.23	1.62235	1.69564	1.63926	1.65098	1.4625	0.826814	0.705344	0.626556	0.486375	0.395633	0.673179	0.878343	0.212823	0.217057	0.380121	0.589555	0.160304	0.212105	-0.178808	normal	-1.19865	down	-1.11903	down	-2.2998	down	-2.00864	down	Myb-like DNA-binding domain	Transcription factor DIVARICATA OS=Antirrhinum majus OX=4151 GN=DIVARICATA PE=2 SV=1
	VaccDscaff45-processed-gene-214.10	1.65587	0.81981	1.62454	3.21078	3.80555	4.48039	6.72159	8.06301	5.69198	3.16399	3.20847	5.61163	3.54631	3.96319	5.87601	4.05602	2.01239	4.8038	1.33158	up	2.36179	up	1.51869	up	1.74204	up	1.4406	up	Myb-like DNA-binding domain	Transcription factor MYB44 OS=Arabidopsis thaliana OX=3702 GN=MYB44 PE=1 SV=1
	VaccDscaff46-augustus-gene-133.23	2.20806	2.01734	1.38324	2.72601	2.40273	2.3439	3.84622	4.26728	5.18356	3.82098	2.42441	3.19643	2.37704	2.75603	4.27301	3.62036	3.45444	3.55856	0.501886	normal	1.39395	up	0.85033	normal	0.872544	normal	1.05671	up	Myb-like DNA-binding domain	Telomere repeat-binding protein 5 OS=Arabidopsis thaliana OX=3702 GN=TRP5 PE=1 SV=2
	VaccDscaff46-augustus-gene-143.24	2.67708	3.25412	2.32278	2.11226	1.4894	2.10782	1.16917	1.0299	1.14508	0.610879	0.653202	0.429926	0.388783	0.375989	0.420954	0.194096	0.326042	0.215124	-0.37001	normal	-1.08532	down	-2.05044	down	-2.53944	down	-3.19823	down	Myb-like DNA-binding domain	Transcription factor DIVARICATA OS=Antirrhinum majus OX=4151 GN=DIVARICATA PE=2 SV=1
	VaccDscaff46-augustus-gene-203.39	0.045209	0.149552	0.133593	0.358552	0.626054	0.514381	9.49987	9.8831	9.49037	60.3715	60.4539	60.2544	47.0135	51.6763	50.4349	70.0209	71.0123	65.3199	--	--	6.25548	up	8.76059	up	8.61059	up	9.09777	up	Myb-like DNA-binding domain	Transcription factor MYB11 OS=Arabidopsis thaliana OX=3702 GN=MYB11 PE=1 SV=1
	VaccDscaff46-augustus-gene-84.23	3.5778	3.24506	3.0779	5.49213	6.53693	4.26399	8.8856	6.59081	6.84978	8.70305	10.3478	8.48288	7.04822	7.59267	6.89442	5.00508	4.57472	4.39489	0.772081	normal	1.32387	up	1.57308	up	1.25939	up	0.636048	normal	Myb-like DNA-binding domain	Transcription factor MYB36 OS=Arabidopsis thaliana OX=3702 GN=MYB36 PE=1 SV=1
	VaccDscaff46-processed-gene-168.9	1.47727	0.94772	0.943493	3.75638	3.31871	3.28311	5.82848	7.02437	5.42729	1.70803	1.7278	1.23794	1.57925	1.49123	1.2872	0.426753	0.409847	0.47004	1.50715	up	2.50634	up	0.556689	normal	0.500378	normal	-1.06848	normal	Myb-like DNA-binding domain	Transcription factor MYB30 OS=Oryza sativa subsp. japonica OX=39947 GN=MYB30 PE=1 SV=1
	VaccDscaff46-processed-gene-175.5	4.2606	3.69974	4.55646	3.31893	3.19737	4.28369	5.62589	5.08412	5.01403	8.20432	6.93871	7.65221	5.82735	6.25226	6.62763	8.36388	8.49144	7.19796	-0.0789794	normal	0.504786	normal	0.980453	normal	0.729966	normal	1.08305	up	bHLH-MYC and R2R3-MYB transcription factors N-terminal	Transcription factor MTB3 OS=Solanum lycopersicum OX=4081 GN=MTB3 PE=2 SV=1
	VaccDscaff46-snap-gene-136.49	1.82164	1.77646	1.26822	1.62781	2.31722	2.7125	2.45753	1.97392	2.66412	2.02338	2.26013	1.83089	4.79043	5.47467	4.40327	3.26657	3.56364	3.51391	0.505216	normal	0.699371	normal	0.441074	normal	1.70953	up	1.21144	up	Myb-like DNA-binding domain	Transcription factor LUX OS=Arabidopsis thaliana OX=3702 GN=LUX PE=1 SV=1
	VaccDscaff47-augustus-gene-100.19	0.32973	0.582708	0.481817	0.525622	1.09756	0.620925	0.403069	0.596849	0.549908	0.64238	0.653375	0.408031	0.841255	1.12573	1.00367	0.747195	1.13174	1.13027	--	--	--	--	--	--	1.14372	up	1.15881	up	Myb-like DNA-binding domain	Transcription factor LUX OS=Arabidopsis thaliana OX=3702 GN=LUX PE=1 SV=1
	VaccDscaff47-augustus-gene-108.27	1.96699	1.12052	1.93677	1.79578	1.76654	1.85107	0.755789	0.952163	1.32627	0.432946	0.349335	0.45685	0.156183	0.183276	0.42871	0.147511	0.019561	0.229159	0.201205	normal	-0.511745	normal	-1.73839	down	-2.33658	down	-3.0589	down	Myb-like DNA-binding domain	Transcription factor DIVARICATA OS=Antirrhinum majus OX=4151 GN=DIVARICATA PE=2 SV=1
	VaccDscaff47-augustus-gene-192.25	0.12304	0.141295	0.081048	0.288497	0.239072	0.304707	5.44398	6.00195	5.14793	43.1794	45.1137	43.3948	33.0293	35.8222	33.5072	49.8908	50.8479	49.257	--	--	5.34275	up	8.20221	up	7.9633	up	8.53177	up	Myb-like DNA-binding domain	Transcription factor MYB12 OS=Arabidopsis thaliana OX=3702 GN=MYB12 PE=1 SV=1
	VaccDscaff47-augustus-gene-42.10	0.771113	0.647956	0.742333	0.195306	0.284682	0.353089	0.412839	0.324139	0.596534	0.677767	0.536867	0.382728	0.341298	0.379454	0.232074	0.228711	0.451082	0.506094	-1.03749	down	-0.474439	normal	-0.284847	normal	-0.948994	normal	-0.667197	normal	bHLH-MYC and R2R3-MYB transcription factors N-terminal	Transcription factor LHW OS=Arabidopsis thaliana OX=3702 GN=LHW PE=1 SV=1
	VaccDscaff47-augustus-gene-68.21	1.87718	2.4995	2.10027	2.77398	2.12737	3.32598	4.14687	4.76206	5.47502	7.1801	8.0785	7.60161	5.13011	3.58464	6.3076	2.55434	3.82182	2.74482	0.415885	normal	1.28913	up	1.89681	up	1.32095	up	0.621948	normal	Myb-like DNA-binding domain	Transcription factor MYB36 OS=Arabidopsis thaliana OX=3702 GN=MYB36 PE=1 SV=1
	VaccDscaff47-augustus-gene-68.22	0.156587	0.685516	0.671022	1.07441	1.15032	0.908924	1.2006	1.6341	1.97654	2.02275	1.08288	2.73361	1.41684	0.791329	2.41648	1.41266	1.27612	1.15669	--	--	1.53291	up	1.66613	up	--	--	1.27309	normal	Myb-like DNA-binding domain	Transcription factor RAX1 OS=Arabidopsis thaliana OX=3702 GN=RAX1 PE=1 SV=1
	VaccDscaff48-augustus-gene-39.41	1.15474	2.12605	1.56054	2.97141	3.09297	2.55871	4.46329	4.27379	4.51988	3.97321	4.84714	4.42448	7.79442	7.98039	3.78465	5.41237	4.94191	3.76385	0.830131	normal	1.56636	up	1.50392	up	2.06556	up	1.63042	up	Myb-like DNA-binding domain	Transcription factor DIVARICATA OS=Antirrhinum majus OX=4151 GN=DIVARICATA PE=2 SV=1
	VaccDscaff48-augustus-gene-95.42	0.86761	1.15433	1.11407	2.24614	2.43515	1.77145	2.79014	3.19589	3.89355	4.49352	3.37907	4.82637	3.08641	2.82938	3.33663	1.72081	2.61985	2.8437	1.02845	up	1.7717	up	2.06705	up	1.67139	up	1.2963	up	Myb-like DNA-binding domain	Protein REVEILLE 6 OS=Arabidopsis thaliana OX=3702 GN=RVE6 PE=2 SV=1
	VaccDscaff5-augustus-gene-395.30	1.58685	1.52742	0.611987	0.494026	0.704337	0.530323	0.522059	0.963369	0.24183	0.522867	0.404053	1.40635	0.608039	0.373873	0.505471	0.52329	0.52906	0.309933	-0.76511	normal	-0.790852	normal	-0.461434	normal	-1.05676	normal	-1.18905	down	bHLH-MYC and R2R3-MYB transcription factors N-terminal	Protein RICE SALT SENSITIVE 3 OS=Oryza sativa subsp. japonica OX=39947 GN=RSS3 PE=1 SV=1
	VaccDscaff5-processed-gene-8.0	1.0392	1.3971	0.159395	3.70013	3.85796	3.217	1.76288	2.29345	3.24358	2.57341	2.08734	1.95756	2.39354	2.42338	0.972203	1.01973	1.37602	1.36192	1.55309	up	1.42658	up	1.24507	normal	1.13663	normal	0.59511	normal	Myb-like DNA-binding domain	Transcription factor MYB108 OS=Arabidopsis thaliana OX=3702 GN=MYB108 PE=1 SV=1
	VaccDscaff59-snap-gene-6.35	9.24111	8.71215	9.7107	9.05866	10.0136	10.7169	13.612	13.0425	13.5137	9.66134	8.27662	9.0509	2.38914	2.482	2.73703	4.49614	4.07377	4.64762	0.226222	normal	0.718768	normal	0.0945278	normal	-1.68786	down	-0.905772	normal	--	Protein LHY OS=Arabidopsis thaliana OX=3702 GN=LHY PE=1 SV=2
	VaccDscaff6-augustus-gene-101.19	2.00792	1.80169	2.4503	2.10936	1.44663	1.7523	3.65905	2.96907	2.71214	3.8626	4.11276	4.11477	4.10459	3.53847	4.24843	4.62955	4.3829	4.56266	-0.096257	normal	0.739876	normal	1.05554	up	1.06397	up	1.25206	up	Myb-like DNA-binding domain	Transcription factor MYB101 OS=Arabidopsis thaliana OX=3702 GN=MYB101 PE=1 SV=1
	VaccDscaff6-augustus-gene-184.14	2.46287	2.63308	1.72725	5.31497	6.06334	5.67673	7.18565	6.50481	6.53321	4.89534	6.77821	4.61443	5.25844	6.35124	5.31233	6.70184	5.78775	7.57201	1.33268	up	1.70351	up	1.33218	up	1.42959	up	1.66964	up	Myb-like DNA-binding domain	Myb-related protein 330 OS=Antirrhinum majus OX=4151 GN=MYB330 PE=2 SV=1
	VaccDscaff6-augustus-gene-306.22	9.8049	6.20485	8.91942	11.5878	11.7879	7.44964	15.8981	17.7353	11.1264	9.61285	9.846	9.91729	9.64203	9.22116	10.4375	9.18526	9.28161	9.48316	0.399181	normal	1.00352	up	0.360438	normal	0.385126	normal	0.312501	normal	Myb/SANT-like DNA-binding domain	Trihelix transcription factor DF1 OS=Arabidopsis thaliana OX=3702 GN=DF1 PE=4 SV=1
	VaccDscaff66-snap-gene-8.50	11.3825	11.3118	10.7781	14.0964	12.5191	11.6062	16.2608	15.5262	15.871	11.3579	12.1079	13.0843	3.25595	3.3814	3.16988	6.25694	5.04915	5.8854	0.310888	normal	0.691765	normal	0.257701	normal	-1.59802	down	-0.80172	normal	Myb-like DNA-binding domain	Protein LHY OS=Arabidopsis thaliana OX=3702 GN=LHY PE=1 SV=2
	VaccDscaff7-augustus-gene-380.46	5.88105	5.30088	4.63421	8.48939	8.32462	8.81898	11.6604	11.0972	11.3673	8.70678	7.80894	7.73617	5.4878	5.32249	5.43231	4.34647	4.33468	5.08701	0.805485	normal	1.2852	up	0.742499	normal	0.198201	normal	-0.0444394	normal	Myb-like DNA-binding domain	Transcription factor MYB35 OS=Arabidopsis thaliana OX=3702 GN=MYB35 PE=1 SV=1
	VaccDscaff73-augustus-gene-3.30	28.7108	28.2749	27.7123	46.9577	46.4508	48.0982	55.3284	51.2074	53.1101	38.9736	39.3963	38.8856	36.0179	33.7592	31.6445	34.4737	31.8651	31.7431	0.858318	normal	1.09586	up	0.599967	normal	0.421131	normal	0.36423	normal	Myb/SANT-like DNA-binding domain	Trihelix transcription factor GT-3b OS=Arabidopsis thaliana OX=3702 GN=GT-3B PE=1 SV=1
	VaccDscaff8-augustus-gene-34.30	0.918364	2.36387	2.06535	0.830909	0.232606	0.56835	0.753769	1.4537	0.480499	0.72278	0.92701	1.02066	0.171073	0.308497	0.652777	1.10781	0.890463	0.67225	-1.14134	down	-0.715979	normal	-0.784803	normal	-1.85913	down	-0.794503	normal	bHLH-MYC and R2R3-MYB transcription factors N-terminal	Protein RICE SALT SENSITIVE 3 OS=Oryza sativa subsp. japonica OX=39947 GN=RSS3 PE=1 SV=1
	VaccDscaff8-augustus-gene-406.20	1.54958	1.56995	1.62823	5.05299	3.63115	5.60186	5.58602	6.58903	5.46425	3.04874	3.10511	3.70045	2.80135	3.40749	2.81179	1.79456	0.928188	2.06792	1.57436	up	2.03244	up	1.1442	up	1.05925	up	0.159513	normal	Myb-like DNA-binding domain	Transcription factor MYB108 OS=Arabidopsis thaliana OX=3702 GN=MYB108 PE=1 SV=1
	VaccDscaff82-snap-gene-3.36	2.19738	1.96619	1.72389	1.60818	1.61909	1.4283	0.485274	0.968433	0.892443	0.897782	0.927443	0.429796	0.280419	0.370882	0.581506	0.741289	0.781828	0.648198	-0.187109	normal	-1.05834	down	-1.13522	down	-1.94441	down	-1.22346	down	MYB-CC type transfactor, LHEQLE motif	Protein PHR1-LIKE 3 OS=Arabidopsis thaliana OX=3702 GN=PHL3 PE=1 SV=1
	VaccDscaff9-augustus-gene-1.20	1.47561	2.06733	2.19264	4.48727	3.90174	3.71606	4.31912	5.42955	4.74415	2.447	3.39489	3.41108	3.81227	3.42225	3.05105	4.38844	4.30773	3.84772	1.09372	up	1.47459	up	0.782785	normal	0.974277	normal	1.25271	up	Myb-like DNA-binding domain	Transcription factor MYB108 OS=Arabidopsis thaliana OX=3702 GN=MYB108 PE=1 SV=1
	VaccDscaff9-augustus-gene-136.29	0.019725	0.023633	0	0.072405	0.324017	0.250268	0	0.096711	0.077458	0.358619	0.705518	0.393636	0.138552	0.315275	0	0.695919	0.62706	1.63223	--	--	--	--	--	--	--	--	4.19166	up	Myb-like DNA-binding domain	Transcription factor MYB102 OS=Arabidopsis thaliana OX=3702 GN=MYB102 PE=2 SV=1
	VaccDscaff9-augustus-gene-292.18	5.52612	3.67309	6.53127	4.17678	6.9351	3.99721	1.98971	3.46347	2.06784	2.66858	1.86236	2.64695	1.20394	1.69461	2.26942	1.44032	1.53704	2.50624	0.056294	normal	-0.848955	normal	-0.969193	normal	-1.40504	down	-1.32333	down	Myb-like DNA-binding domain	Transcription factor MYB88 OS=Arabidopsis thaliana OX=3702 GN=MYB88 PE=1 SV=1
	VaccDscaff9-augustus-gene-341.20	2.36627	2.58831	2.34005	4.22614	4.26718	3.90611	6.67178	5.96422	5.98631	3.57793	3.98354	4.45534	3.00009	3.31676	3.14037	2.25538	2.21879	2.58782	0.852785	normal	1.51613	up	0.834982	normal	0.528576	normal	0.104736	normal	Myb-like DNA-binding domain	Transcription factor MYB1R1 OS=Solanum tuberosum OX=4113 PE=2 SV=1
	VaccDscaff9-augustus-gene-407.23	0.361444	0.193492	0.68603	0.276434	0.900011	0.300787	0.566459	0.816638	0.932172	2.51623	4.38787	2.40205	2.81392	3.35163	3.52593	1.86711	1.5506	1.35228	--	--	0.881736	normal	2.65633	up	2.87137	up	1.87608	up	Myb-like DNA-binding domain	Transcription factor MYB1 OS=Crocosmia x crocosmiiflora OX=1053288 GN=MYB1 PE=2 SV=1
	VaccDscaff9-snap-gene-110.45	0.872191	1.04527	1.04516	0.81388	0.476096	0.707462	0.926736	0.787272	0.816976	0.436751	0.642443	0.909804	0.518569	0.689193	0.642395	0.330173	0.414392	0.478306	-0.372502	normal	-0.0369576	normal	-0.408444	normal	-0.491663	normal	-1.05302	down	Myb-like DNA-binding domain	Transcriptional adapter ADA2 OS=Oryza sativa subsp. japonica OX=39947 GN=ADA2 PE=2 SV=2
	VaccDscaff91-augustus-gene-0.27	1.21156	1.55677	1.94068	1.1388	1.67575	2.4846	3.08129	5.45422	4.64486	13.2947	11.2889	11.4809	9.98012	11.2974	9.86416	9.0026	11.2994	8.57875	0.227045	normal	1.57017	up	2.97768	up	2.81238	up	2.69487	up	Myb-like DNA-binding domain	Transcription factor MYB3 OS=Crocosmia x crocosmiiflora OX=1053288 GN=MYB3 PE=2 SV=1
	Vaccinium_corymbosum_newGene_1144	2.73443	3.77035	1.12201	2.31436	4.47187	4.33193	4.70053	2.89734	5.54131	0.631788	1.59577	3.17448	1.0029	0.569287	0.784978	0.932001	1.54966	0.512345	0.503519	normal	0.882526	normal	-0.626329	normal	-1.4333	down	-1.10294	normal	Myb-like DNA-binding domain	Protein CCA1 OS=Arabidopsis thaliana OX=3702 GN=CCA1 PE=1 SV=1
	Vaccinium_corymbosum_newGene_1462	3.70667	2.54755	2.50895	2.07383	4.27832	0.815612	4.65911	3.20064	4.79262	0.76132	0.483354	3.52305	1.02017	0.589412	0.711982	1.28275	1.63568	0.407461	-0.0352862	normal	0.730092	normal	-0.641899	normal	-1.54907	down	-1.12717	normal	Myb-like DNA-binding domain	Protein CCA1 OS=Arabidopsis thaliana OX=3702 GN=CCA1 PE=1 SV=1
	Vaccinium_corymbosum_newGene_5532	0.507936	0.432797	0.385186	0.491733	0.37573	0.148014	0.507669	0.520687	0.732994	0.659658	0.501777	0.811727	0.597735	0.912418	0.502064	1.32298	1.30478	0.931076	--	--	--	--	0.619287	normal	--	--	1.47121	up	--	--
AP2	VaccDscaff14-processed-gene-253.3	5.5556	5.02046	3.84846	10.7902	15.1958	16.1461	5.56586	6.89994	5.54901	1.96868	1.53759	1.87611	1.57319	1.77323	1.98777	0.504212	0.540789	0.767498	1.56277	up	0.491795	normal	-1.23632	down	-1.22324	down	-2.69571	down	B3 DNA binding domain	AP2/ERF and B3 domain-containing transcription factor RAV1 OS=Arabidopsis thaliana OX=3702 GN=RAV1 PE=1 SV=1
	VaccDscaff19-processed-gene-123.3	15.9134	15.8104	17.0945	22.9231	22.1973	24.9884	12.8201	13.0889	14.0744	10.5298	9.24105	11.489	7.40465	8.39792	8.19292	5.57487	5.56748	6.51412	0.63877	normal	-0.103394	normal	-0.509236	normal	-0.85969	normal	-1.3063	down	Allene oxide cyclase	AP2/ERF and B3 domain-containing transcription factor RAV1 OS=Arabidopsis thaliana OX=3702 GN=RAV1 PE=1 SV=1
	VaccDscaff25-processed-gene-294.3	2.01767	2.07004	3.98271	12.4152	7.9221	5.98349	8.14253	8.34821	7.86341	1.47991	2.13887	0.871859	1.67724	1.28233	2.08653	1.01354	0.86672	1.41257	1.53937	up	1.69871	up	-0.63126	normal	-0.486657	normal	-1.0642	normal	B3 DNA binding domain	AP2/ERF and B3 domain-containing transcription factor RAV1 OS=Arabidopsis thaliana OX=3702 GN=RAV1 PE=1 SV=1
	VaccDscaff28-processed-gene-226.7	14.2709	13.0824	12.372	22.0008	22.9774	23.661	12.7331	11.3406	14.0703	9.67729	8.62657	9.71196	7.82579	8.91347	6.07229	5.68096	6.10529	5.49621	0.894994	normal	0.124095	normal	-0.368292	normal	-0.622865	normal	-1.0372	down	B3 DNA binding domain	AP2/ERF and B3 domain-containing transcription factor RAV1 OS=Arabidopsis thaliana OX=3702 GN=RAV1 PE=1 SV=1
	VaccDscaff28-processed-gene-233.7	9.91931	9.07425	11.5927	19.8698	18.3403	4.28548	2.40875	9.45693	2.48527	4.96708	7.65824	2.34583	6.51243	1.13202	4.06186	4.71186	4.14214	3.98462	0.352775	normal	-0.723831	normal	-0.829615	normal	-1.01131	normal	-1.08291	down	B3 DNA binding domain	AP2/ERF and B3 domain-containing transcription factor RAV1 OS=Arabidopsis thaliana OX=3702 GN=RAV1 PE=1 SV=1
	VaccDscaff2-processed-gene-299.3	8.23313	7.15001	5.57097	18.1753	17.0949	21.2997	15.6127	14.6659	14.31	7.28498	3.07828	4.14543	3.69256	4.62673	4.12895	1.68158	1.39082	1.55943	1.49098	up	1.25461	up	-0.380987	normal	-0.575464	normal	-1.9667	down	B3 DNA binding domain	AP2/ERF and B3 domain-containing transcription factor RAV1 OS=Arabidopsis thaliana OX=3702 GN=RAV1 PE=1 SV=1
	VaccDscaff30-processed-gene-27.4	9.23465	12.4654	11.4256	10.1107	11.5072	12.9791	5.99657	7.68911	7.23114	3.92577	4.73619	4.89389	2.92008	2.43654	2.53735	2.59329	0.877731	2.89669	0.177767	normal	-0.464515	normal	-1.12057	down	-1.84733	down	-2.09188	down	AP2 domain	AP2/ERF and B3 domain-containing transcription factor RAV1 OS=Arabidopsis thaliana OX=3702 GN=RAV1 PE=1 SV=1
	VaccDscaff12-processed-gene-340.8	3.81324	4.6544	2.48409	8.25417	10.9376	9.60226	4.22251	4.64658	5.23626	2.52176	0.700691	0.738934	0.897105	1.2046	0.421743	1.00997	0.590572	0.256526	1.39513	up	0.531361	normal	-1.1585	normal	-1.78263	down	-2.17907	down	B3 DNA binding domain	AP2/ERF and B3 domain-containing transcription repressor RAV2 OS=Arabidopsis thaliana OX=3702 GN=RAV2 PE=1 SV=1
	VaccDscaff14-processed-gene-253.4	1.2601	1.61485	2.31879	3.29465	3.50442	4.70812	3.77308	3.46623	4.07185	1.03188	1.12676	1.241	1.22246	0.694197	1.2538	0.255695	0.879557	1.81008	1.07943	up	1.24085	up	-0.432388	normal	-0.504397	normal	-0.558578	normal	B3 DNA binding domain	AP2/ERF and B3 domain-containing transcription repressor RAV2 OS=Arabidopsis thaliana OX=3702 GN=RAV2 PE=1 SV=1
	VaccDscaff23-processed-gene-23.0	20.7148	19.626	21.1983	45.2301	48.7049	50.5617	22.0073	18.9777	17.1605	11.0145	11.2733	10.0612	5.67794	5.32175	6.14281	2.75266	2.80683	3.07337	1.33649	up	0.101684	normal	-0.785651	normal	-1.6658	down	-2.65277	down	B3 DNA binding domain	AP2/ERF and B3 domain-containing transcription repressor RAV2 OS=Arabidopsis thaliana OX=3702 GN=RAV2 PE=1 SV=1
	VaccDscaff25-processed-gene-295.0	2.58627	1.93979	1.81111	4.6666	4.83964	4.84172	4.85734	5.17318	5.33464	3.324	2.44355	2.91903	2.26754	2.30327	3.03518	2.64233	1.36207	2.36309	1.19034	up	1.41261	up	0.557114	normal	0.402595	normal	0.159901	normal	B3 DNA binding domain	AP2/ERF and B3 domain-containing transcription repressor RAV2 OS=Arabidopsis thaliana OX=3702 GN=RAV2 PE=1 SV=1
	VaccDscaff2-processed-gene-299.4	0.246864	0.373269	0.383625	1.40403	0.63288	1.50371	2.25758	1.15747	1.97719	0.740057	0.360909	0.524706	0.584467	0.581765	0.514863	0.567133	0.302181	0.093015	--	--	2.24891	up	--	--	--	--	--	--	B3 DNA binding domain	AP2/ERF and B3 domain-containing transcription repressor RAV2 OS=Arabidopsis thaliana OX=3702 GN=RAV2 PE=1 SV=1
	VaccDscaff3-processed-gene-113.10	3.64529	4.86433	4.31044	11.9543	15.1799	15.2316	6.99057	7.9153	6.56237	2.45512	2.8116	2.0467	1.79803	1.73979	2.06883	0.675731	0.523055	0.766732	1.75562	up	0.910264	normal	-0.643868	normal	-0.998515	normal	-2.41842	down	B3 DNA binding domain	AP2/ERF and B3 domain-containing transcription repressor RAV2 OS=Arabidopsis thaliana OX=3702 GN=RAV2 PE=1 SV=1
	VaccDscaff40-processed-gene-236.2	10.4602	10.1111	11.3335	26.4453	22.9748	28.8098	12.9069	12.3567	12.7057	5.93741	7.47616	4.6871	3.05161	2.84004	2.81652	1.85058	1.81199	2.27223	1.38269	up	0.432006	normal	-0.6622	normal	-1.68198	down	-2.22529	down	B3 DNA binding domain	AP2/ERF and B3 domain-containing transcription repressor RAV2 OS=Arabidopsis thaliana OX=3702 GN=RAV2 PE=1 SV=1
	VaccDscaff41-processed-gene-220.4	3.10832	2.86305	1.69994	7.62378	9.228	8.25969	3.68702	4.43815	4.15576	1.43751	1.21988	1.48719	1.1836	0.780778	1.4476	0.526391	0.513527	0.331081	1.67803	up	0.829035	normal	-0.70148	normal	-0.933244	normal	-2.14241	down	B3 DNA binding domain	AP2/ERF and B3 domain-containing transcription repressor RAV2 OS=Arabidopsis thaliana OX=3702 GN=RAV2 PE=1 SV=1
	VaccDscaff160-augustus-gene-0.19	2.574	1.81474	1.91568	1.50417	0.940158	1.13725	1.47125	1.37176	1.17756	0.774408	1.15868	1.20502	0.378355	0.574198	0.836123	0.685297	0.784537	1.08523	-0.609932	normal	-0.445774	normal	-0.830011	normal	-1.56449	down	-1.10074	down	AP2 domain	AP2-like ethylene-responsive transcription factor AIL5 OS=Arabidopsis thaliana OX=3702 GN=AIL5 PE=2 SV=2
	VaccDscaff37-augustus-gene-303.52	1.92484	2.15913	1.60547	1.8046	1.32599	1.62357	0.982377	1.31364	1.38727	1.20433	1.63763	1.15422	0.552779	0.819772	0.815919	1.16089	0.929736	1.38619	-0.121464	normal	-0.42641	normal	-0.357395	normal	-1.17612	down	-0.532952	normal	AP2 domain	AP2-like ethylene-responsive transcription factor AIL5 OS=Arabidopsis thaliana OX=3702 GN=AIL5 PE=2 SV=2
	VaccDscaff98-processed-gene-1.26	8.6462	8.49304	8.89117	5.85921	5.90822	5.14239	5.98059	6.02338	5.36523	5.84761	5.43043	5.66548	3.2577	2.96023	3.52369	5.23638	4.38246	4.59155	-0.488129	normal	-0.395683	normal	-0.48344	normal	-1.24921	down	-0.714523	normal	--	AP2-like ethylene-responsive transcription factor AIL5 OS=Arabidopsis thaliana OX=3702 GN=AIL5 PE=2 SV=2
	VaccDscaff12-snap-gene-118.27	1.63762	0.506551	0.828823	0.856469	0.827118	0.763155	0.344502	0.313234	0.205064	0.193206	0.34827	0.069642	0.277595	0.112779	0.175923	0.031449	0	0.052914	-0.118942	normal	-1.39651	down	-1.71813	down	-1.92524	down	-3.92337	down	AP2 domain	AP2-like ethylene-responsive transcription factor ANT OS=Arabidopsis thaliana OX=3702 GN=ANT PE=1 SV=2
	VaccDscaff13-augustus-gene-110.34	4.89258	5.42544	4.34915	1.73369	1.61841	1.92704	0.786241	0.788778	0.72376	0.568419	0.761152	0.559085	0.05709	0.211988	0.074987	0.049566	0.200491	0.081044	-1.28681	down	-2.43506	down	-2.7387	down	-4.94746	down	-5.04152	down	AP2 domain	AP2-like ethylene-responsive transcription factor ANT OS=Arabidopsis thaliana OX=3702 GN=ANT PE=1 SV=2
	VaccDscaff16-augustus-gene-350.24	2.40893	1.78045	2.31757	0.652321	0.542046	1.10282	0.249608	0.625074	0.35529	0.421595	0.516382	0.520259	0.285665	0.34169	0.166705	0.414932	0.177743	0.28114	-1.18119	down	-2.06653	down	-1.92194	down	-2.71122	down	-2.58639	down	AP2 domain	AP2-like ethylene-responsive transcription factor ANT OS=Arabidopsis thaliana OX=3702 GN=ANT PE=1 SV=2
	VaccDscaff18-augustus-gene-45.13	1.99237	2.1664	2.62996	0.698319	0.481361	0.823951	0.457091	0.55287	0.34949	0.297247	0.582408	0.616746	0.160478	0.24573	0.177356	0.435466	0.423419	0.455235	-1.43762	down	-2.03084	down	-1.92007	down	-3.18802	down	-2.12062	down	AP2 domain	AP2-like ethylene-responsive transcription factor ANT OS=Arabidopsis thaliana OX=3702 GN=ANT PE=1 SV=2
	VaccDscaff23-augustus-gene-294.23	6.59502	7.80548	5.81264	4.53122	3.16952	3.87083	2.10474	2.76846	1.88509	1.49945	1.38384	1.93836	0.440035	0.504108	0.773656	0.477029	0.453723	0.718986	-0.6473	normal	-1.36538	down	-1.89743	down	-3.31224	down	-3.36697	down	AP2 domain	AP2-like ethylene-responsive transcription factor ANT OS=Arabidopsis thaliana OX=3702 GN=ANT PE=1 SV=2
	VaccDscaff31-augustus-gene-298.26	2.19859	1.37477	1.55129	0.324132	0.684983	0.665807	0.24166	0.582352	0.609699	0.455416	0.665405	0.531776	0.196928	0.077758	0.086892	0.080745	0.081874	0.109034	-1.21136	down	-1.50364	down	-1.3919	down	-3.26583	down	-3.67893	down	AP2 domain	AP2-like ethylene-responsive transcription factor ANT OS=Arabidopsis thaliana OX=3702 GN=ANT PE=1 SV=2
	VaccDscaff32-processed-gene-264.0	7.435	6.81173	7.39181	2.06078	2.09965	2.44577	0.73104	1.0365	0.815931	0.494409	0.661056	0.915017	0.089383	0.022586	0.103236	0.049798	0.207513	0.055498	-1.52833	down	-2.8255	down	-3.16983	down	-6.02044	down	-5.75667	down	AP2 domain	AP2-like ethylene-responsive transcription factor ANT OS=Arabidopsis thaliana OX=3702 GN=ANT PE=1 SV=2
	VaccDscaff40-augustus-gene-46.21	5.89539	6.71827	6.3816	4.69572	4.24068	4.80983	2.2832	2.64525	2.2242	1.82291	2.01278	1.97313	1.34269	0.991034	1.0106	0.712365	0.639982	0.879171	-0.331879	normal	-1.20769	down	-1.5527	down	-2.29245	down	-2.8763	down	AP2 domain	AP2-like ethylene-responsive transcription factor ANT OS=Arabidopsis thaliana OX=3702 GN=ANT PE=1 SV=2
	VaccDscaff41-augustus-gene-23.23	6.42043	5.98821	5.68402	3.90975	3.77735	4.89928	2.19181	2.49801	2.4178	2.04525	1.71979	1.655	0.689756	0.811842	0.685282	0.425379	0.875918	0.508644	-0.382369	normal	-1.14842	down	-1.57689	down	-2.823	down	-3.09641	down	AP2 domain	AP2-like ethylene-responsive transcription factor ANT OS=Arabidopsis thaliana OX=3702 GN=ANT PE=1 SV=2
	VaccDscaff7-augustus-gene-57.21	2.01056	2.63359	1.81067	0.496427	0.70654	0.726225	0.516982	0.374669	0.339531	0.855712	0.765277	0.541422	0.204224	0.147944	0.106509	0.505567	0.505672	0.556473	-1.43187	down	-2.08646	down	-1.36696	down	-3.34239	down	-1.81987	down	AP2 domain	AP2-like ethylene-responsive transcription factor ANT OS=Arabidopsis thaliana OX=3702 GN=ANT PE=1 SV=2
	VaccDscaff36-augustus-gene-35.33	4.92733	2.3536	3.62187	5.49306	4.84883	4.27207	2.38335	1.57355	1.76617	1.72535	2.08383	1.59002	1.14612	1.76022	1.00186	1.71081	2.00763	0.824612	0.48168	normal	-0.704344	normal	-0.828046	normal	-1.24025	down	-1.04862	down	AP2 domain	AP2-like ethylene-responsive transcription factor At1g16060 OS=Arabidopsis thaliana OX=3702 GN=At1g16060 PE=2 SV=1
	VaccDscaff9-augustus-gene-375.42	2.00913	1.936	2.36408	2.096	2.18601	2.20559	1.11703	0.990272	1.14274	0.83608	1.04828	1.03638	0.874694	0.818236	0.993993	0.84111	0.666183	1.18952	0.153527	normal	-0.746632	normal	-0.943366	normal	-1.04009	down	-1.02622	down	AP2 domain	AP2-like ethylene-responsive transcription factor At1g16060 OS=Arabidopsis thaliana OX=3702 GN=At1g16060 PE=2 SV=1
	VaccDscaff37-processed-gene-159.4	2.09194	2.41009	2.64475	2.1893	3.175	2.62961	5.3399	5.09458	5.78338	2.65509	3.25663	3.17227	2.46715	2.95882	2.95312	3.43533	1.68967	3.52044	0.262775	normal	1.34588	up	0.466242	normal	0.383223	normal	0.416117	normal	Ethylene insensitive 3	ETHYLENE INSENSITIVE 3-like 3 protein OS=Arabidopsis thaliana OX=3702 GN=EIL3 PE=1 SV=1
	VaccDscaff38-processed-gene-149.4	3.70512	3.52956	4.14609	3.78569	3.8678	4.50672	7.13182	7.23446	9.13615	6.07241	5.08294	5.41097	3.94956	4.32588	4.87213	5.44021	4.73777	4.71752	0.211023	normal	1.2119	up	0.66378	normal	0.362355	normal	0.537493	normal	Ethylene insensitive 3	ETHYLENE INSENSITIVE 3-like 3 protein OS=Arabidopsis thaliana OX=3702 GN=EIL3 PE=1 SV=1
	VaccDscaff39-processed-gene-154.3	3.40085	3.03825	2.98993	4.24979	3.80242	3.41048	7.04862	8.18056	7.33903	4.93411	3.88973	3.90252	3.31749	3.98462	4.51484	4.23825	5.25282	4.31236	0.386165	normal	1.42472	up	0.553084	normal	0.474356	normal	0.692511	normal	Ethylene insensitive 3	ETHYLENE INSENSITIVE 3-like 3 protein OS=Arabidopsis thaliana OX=3702 GN=EIL3 PE=1 SV=1
	VaccDscaff6-processed-gene-273.12	0.641204	0.588537	0.487232	0.385296	0.312077	0.648267	1.08671	1.30653	1.30937	0.844595	0.85409	0.444669	0.489478	0.750439	0.903807	0.051388	0.908484	0.610033	-0.149443	normal	1.21643	up	0.40659	normal	0.442366	normal	0.0303846	normal	Ethylene insensitive 3	ETHYLENE INSENSITIVE 3-like 3 protein OS=Arabidopsis thaliana OX=3702 GN=EIL3 PE=1 SV=1
	VaccDscaff15-processed-gene-360.6	0.380915	0.051769	0.295353	0.050814	0.082969	0.256379	2.40522	2.33487	2.29594	0.21346	0.163249	0.032344	0.483896	0.406319	0.51478	0.139955	0.262201	0.167849	--	--	2.67635	up	--	--	--	--	--	--	AP2 domain	Ethylene-responsive transcription factor 14 OS=Arabidopsis thaliana OX=3702 GN=ERF14 PE=2 SV=1
	VaccDscaff105-processed-gene-1.3	1.11534	0.540239	1.54384	2.86922	5.06919	4.3751	8.06434	9.56439	7.64108	0.868981	2.10797	0.780467	3.05196	2.06731	1.59551	0.238091	0.857243	0.613102	1.55711	up	2.95491	up	--	--	1.10377	normal	--	--	AP2 domain	Ethylene-responsive transcription factor 1A OS=Arabidopsis thaliana OX=3702 GN=ERF1A PE=1 SV=2
	VaccDscaff147-processed-gene-2.13	0.168693	0.215037	0.139646	0.829174	0.862563	1.20923	3.8156	4.29063	2.51163	0.34452	0.235921	0.4412	0.960404	0.37082	0.494769	0.128915	0.058275	0.147287	--	--	3.79118	up	--	--	--	--	--	--	AP2 domain	Ethylene-responsive transcription factor 1A OS=Arabidopsis thaliana OX=3702 GN=ERF1A PE=1 SV=2
	VaccDscaff147-snap-gene-2.71	0.528326	0.765283	0.410719	2.77687	1.7522	4.07632	9.1908	10.3237	5.27495	1.30763	0.992524	1.85828	1.16147	1.26544	1.56818	0.760902	0.665152	1.62752	1.66152	up	3.64653	up	--	--	--	--	--	--	AP2 domain	Ethylene-responsive transcription factor 1A OS=Arabidopsis thaliana OX=3702 GN=ERF1A PE=1 SV=2
	VaccDscaff25-processed-gene-22.0	2.0675	1.59784	1.19506	7.25622	6.23075	7.36655	15.253	17.5622	16.3015	2.35162	1.90791	2.25529	3.26402	2.18151	2.94585	1.26102	1.90663	1.22632	1.96213	up	3.40646	up	0.505642	normal	0.880932	normal	0.00853332	normal	AP2 domain	Ethylene-responsive transcription factor 1A OS=Arabidopsis thaliana OX=3702 GN=ERF1A PE=1 SV=2
	VaccDscaff25-processed-gene-22.1	0.929273	0.456862	0.626416	2.84833	2.87034	2.57987	5.58315	6.00742	6.27119	0.556607	1.28043	0.600608	0.970128	0.793758	1.10785	0.589829	0.937148	0.500908	1.5943	up	3.05979	up	--	--	--	--	--	--	AP2 domain	Ethylene-responsive transcription factor 1A OS=Arabidopsis thaliana OX=3702 GN=ERF1A PE=1 SV=2
	VaccDscaff3-processed-gene-430.7	0.180799	0.257151	0.083346	1.08906	0.904578	0.503172	6.20457	7.13117	5.1768	0.663055	0.338414	0.445929	0.854142	1.38516	0.337666	0.207029	0.110539	0.380205	--	--	4.61896	up	--	--	--	--	--	--	AP2 domain	Ethylene-responsive transcription factor 1A OS=Arabidopsis thaliana OX=3702 GN=ERF1A PE=1 SV=2
	VaccDscaff10-snap-gene-292.18	0.238772	0.362893	0.26959	0.574403	0.427541	0.404874	1.81049	1.7822	2.22009	0.796971	0.717756	1.1278	1.50164	1.4703	1.38862	1.64623	0.806087	0.692181	--	--	2.68878	up	1.50168	up	2.29301	up	1.78652	up	AP2 domain	Ethylene-responsive transcription factor 1B OS=Arabidopsis thaliana OX=3702 GN=ERF1B PE=1 SV=2
	VaccDscaff5-snap-gene-77.26	0.57449	0.214948	0.207054	0.50787	0.640917	0.283129	1.56707	1.28681	1.26406	0.980138	0.710255	0.981152	1.50873	1.75195	1.53385	1.41188	0.493388	1.64586	--	--	1.91363	up	1.2628	normal	2.14724	up	--	--	AP2 domain	Ethylene-responsive transcription factor 1B OS=Arabidopsis thaliana OX=3702 GN=ERF1B PE=1 SV=2
	VaccDscaff8-processed-gene-302.5	1.14888	0.979113	1.04066	0.618484	0.954613	1.2214	2.3329	2.49061	2.85188	1.40459	1.56844	2.08719	2.87763	4.27685	2.4546	1.46406	2.16057	1.97673	--	--	1.33711	up	0.701115	normal	1.62535	up	0.892932	normal	AP2 domain	Ethylene-responsive transcription factor 1B OS=Arabidopsis thaliana OX=3702 GN=ERF1B PE=1 SV=2
	VaccDscaff19-processed-gene-28.6	14.3733	13.1847	14.2974	27.8147	29.746	32.5147	44.3275	41.8821	38.9976	28.2917	32.8502	29.4232	25.4143	25.9165	22.9808	14.5213	14.5625	11.628	1.19894	up	1.75209	up	1.23342	up	0.98247	normal	0.11186	normal	AP2 domain	Ethylene-responsive transcription factor 2 OS=Nicotiana sylvestris OX=4096 GN=ERF2 PE=2 SV=1
	VaccDscaff20-processed-gene-29.2	24.4434	25.7036	24.7026	58.7632	64.5043	68.5568	94.4799	87.7565	84.3874	55.0249	61.8135	61.2462	59.6915	54.4085	48.5916	22.6535	26.2399	21.488	1.46176	up	2.00989	up	1.376	up	1.27624	up	0.0637771	normal	AP2 domain	Ethylene-responsive transcription factor 2 OS=Nicotiana sylvestris OX=4096 GN=ERF2 PE=2 SV=1
	VaccDscaff26-processed-gene-95.15	5.34868	8.43994	6.75411	14.253	13.3323	14.3671	35.3693	33.0816	42.2423	15.2186	15.6402	25.7597	18.5918	16.9725	14.3398	11.4844	9.72985	9.31312	1.09269	up	2.57232	up	1.53775	up	1.41868	up	0.713657	normal	AP2 domain	Ethylene-responsive transcription factor 2 OS=Nicotiana sylvestris OX=4096 GN=ERF2 PE=2 SV=1
	VaccDscaff28-processed-gene-327.13	30.0945	25.512	29.3379	52.8731	47.8823	55.2402	54.5605	68.5707	75.7109	54.2051	62.1923	40.0913	32.7208	34.833	31.9004	28.7096	17.0661	21.3865	0.980748	normal	1.3945	up	0.997998	normal	0.38592	normal	-0.18423	normal	AP2 domain	Ethylene-responsive transcription factor 2 OS=Nicotiana sylvestris OX=4096 GN=ERF2 PE=2 SV=1
	VaccDscaff29-processed-gene-96.1	1.77905	0.445928	1.79454	4.3846	4.33072	4.36494	9.31269	9.52649	5.62351	3.42097	4.6023	1.11577	5.38311	5.31323	5.25442	3.8196	3.20342	3.81181	1.3561	up	2.50915	up	1.06597	normal	1.95866	up	1.43137	up	AP2 domain	Ethylene-responsive transcription factor 2 OS=Nicotiana sylvestris OX=4096 GN=ERF2 PE=2 SV=1
	VaccDscaff33-processed-gene-241.9	3.31865	1.44049	2.95242	7.10833	7.45102	7.09111	17.41	17.6646	13.7795	10.0953	7.89289	3.41742	9.4355	9.63578	7.85304	5.88591	6.04652	7.21257	1.37987	up	2.71764	up	1.43363	up	1.86894	up	1.39103	up	AP2 domain	Ethylene-responsive transcription factor 2 OS=Nicotiana sylvestris OX=4096 GN=ERF2 PE=2 SV=1
	VaccDscaff48-processed-gene-87.8	6.31475	7.20804	9.73683	12.0432	15.32	12.7323	29.247	15.1066	13.0875	14.9541	15.7287	18.5181	16.3401	12.6799	16.166	4.86276	7.83329	6.97097	0.844486	normal	1.41765	up	1.181	up	1.09448	up	-0.0839685	normal	AP2 domain	Ethylene-responsive transcription factor 2 OS=Nicotiana sylvestris OX=4096 GN=ERF2 PE=2 SV=1
	VaccDscaff37-processed-gene-14.13	10.6766	11.2056	10.0649	14.8879	15.7517	17.9824	20.3712	19.1413	18.7326	14.9506	13.6272	15.8793	11.9914	12.6614	14.9137	12.348	10.9835	12.2686	0.700705	normal	1.03717	up	0.597753	normal	0.459832	normal	0.307643	normal	AP2 domain	Ethylene-responsive transcription factor 3 OS=Nicotiana tabacum OX=4097 GN=ERF3 PE=2 SV=1
	VaccDscaff10-processed-gene-26.5	22.6164	23.1524	17.5677	69.3334	64.1882	67.2133	45.7643	51.8753	46.6023	27.8293	26.5452	26.1032	17.4031	17.1082	18.5442	13.2864	11.5006	12.4175	1.75384	up	1.36037	up	0.473636	normal	-0.0913277	normal	-0.604642	normal	AP2 domain	Ethylene-responsive transcription factor 4 OS=Arabidopsis thaliana OX=3702 GN=ERF4 PE=1 SV=1
	VaccDscaff5-processed-gene-395.5	12.904	12.5564	12.8897	35.3326	32.105	36.8424	25.3164	27.6429	27.8651	15.5353	15.4088	12.3297	11.0855	10.273	9.35653	6.20762	6.81483	7.31999	1.53611	up	1.2505	up	0.304959	normal	-0.151763	normal	-0.750364	normal	AP2 domain	Ethylene-responsive transcription factor 4 OS=Arabidopsis thaliana OX=3702 GN=ERF4 PE=1 SV=1
	VaccDscaff8-processed-gene-34.7	4.40865	4.46938	2.76531	8.63885	13.3356	11.1149	9.88174	6.63078	7.19731	4.00941	4.19821	3.83173	2.24808	2.91266	2.217	1.73657	3.9255	2.50757	1.47117	up	1.16168	up	0.172045	normal	-0.470098	normal	-0.331231	normal	AP2 domain	Ethylene-responsive transcription factor 4 OS=Arabidopsis thaliana OX=3702 GN=ERF4 PE=1 SV=1
	VaccDscaff30-processed-gene-27.10	10.3458	10.9288	10.9215	13.5458	15.26	13.5105	8.56159	7.34638	8.05918	5.19177	5.17724	6.27694	4.28949	3.60499	5.26023	2.47028	3.26442	2.53168	0.500908	normal	-0.236084	normal	-0.805123	normal	-1.10811	down	-1.77324	down	AP2 domain	Ethylene-responsive transcription factor 4 OS=Nicotiana tabacum OX=4097 GN=ERF4 PE=1 SV=1
	VaccDscaff37-processed-gene-57.8	18.2043	18.0631	16.5483	24.0478	21.7013	23.5052	11.3606	12.7082	10.7206	7.11663	9.13168	9.35291	6.36102	7.71795	4.74437	5.47704	5.96864	4.4734	0.505054	normal	-0.412902	normal	-0.893842	normal	-1.28991	down	-1.5547	down	AP2 domain	Ethylene-responsive transcription factor 4 OS=Nicotiana tabacum OX=4097 GN=ERF4 PE=1 SV=1
	VaccDscaff38-snap-gene-224.35	101.224	100.302	93.4652	119.314	106.157	102.519	70.9588	71.3597	61.9875	57.3104	55.2213	60.2412	40.8647	50.8487	36.4432	37.5514	42.1019	34.7821	0.274847	normal	-0.342792	normal	-0.636327	normal	-1.02689	down	-1.20811	down	AP2 domain	Ethylene-responsive transcription factor 4 OS=Nicotiana tabacum OX=4097 GN=ERF4 PE=1 SV=1
	VaccDscaff39-processed-gene-249.7	12.7171	8.64827	6.85661	12.3382	8.58109	8.03046	6.02784	4.43841	6.01925	3.14815	2.61221	4.33564	1.68067	3.50806	2.35198	3.89659	3.27846	1.43775	0.146058	normal	-0.563937	normal	-1.2803	down	-1.64885	down	-1.47263	down	AP2 domain	Ethylene-responsive transcription factor 4 OS=Nicotiana tabacum OX=4097 GN=ERF4 PE=1 SV=1
	VaccDscaff39-processed-gene-250.0	9.30662	10.4012	9.968	12.423	11.2574	10.2298	5.05538	5.84015	5.59744	3.79355	3.2235	3.7367	3.72402	2.73455	1.86796	2.80145	2.54542	1.51272	0.30747	normal	-0.652186	normal	-1.30784	down	-1.60881	down	-1.91284	down	AP2 domain	Ethylene-responsive transcription factor 4 OS=Nicotiana tabacum OX=4097 GN=ERF4 PE=1 SV=1
	VaccDscaff6-processed-gene-141.0	5.41278	4.78237	5.99523	6.59829	6.29146	8.83153	3.17526	3.97503	3.70135	2.49922	2.90035	3.71834	1.7511	2.25223	1.47003	1.18923	1.15708	1.45089	0.50325	normal	-0.38077	normal	-0.667726	normal	-1.32883	down	-1.85097	down	AP2 domain	Ethylene-responsive transcription factor 4 OS=Nicotiana tabacum OX=4097 GN=ERF4 PE=1 SV=1
	VaccDscaff6-processed-gene-141.5	7.499	7.82196	9.80505	10.6848	8.70346	9.8969	3.73113	8.07729	5.70379	3.53215	3.09658	4.25513	4.09252	4.02783	1.83603	2.48068	1.68196	3.29784	0.325624	normal	-0.323028	normal	-1.04346	down	-1.10349	down	-1.52648	down	AP2 domain	Ethylene-responsive transcription factor 4 OS=Nicotiana tabacum OX=4097 GN=ERF4 PE=1 SV=1
	VaccDscaff22-processed-gene-156.4	6.71472	7.27447	6.62921	9.27741	9.2493	10.7369	3.72689	4.2911	3.82599	0.927233	1.07655	0.932568	0.871864	0.977142	0.47346	0.257555	0.56258	0.618016	0.605808	normal	-0.599649	normal	-2.57	down	-2.83033	down	-3.5031	down	AP2 domain	Ethylene-responsive transcription factor 5 OS=Nicotiana tabacum OX=4097 GN=ERF5 PE=2 SV=1
	VaccDscaff22-processed-gene-157.11	0.929798	0.696337	0.7687	2.63008	2.25348	1.99366	1.27305	1.54501	1.73351	0.307318	0.421072	0.248106	0.324425	0.207002	0.429824	0.109582	0.560691	0.121037	1.33169	up	0.996209	normal	--	--	--	--	--	--	AP2 domain	Ethylene-responsive transcription factor 5 OS=Nicotiana tabacum OX=4097 GN=ERF5 PE=2 SV=1
	VaccDscaff29-processed-gene-96.4	0.887667	0.919612	0.836837	1.29307	1.51937	1.77292	1.99017	2.45522	1.41125	1.07704	1.32535	1.29058	0.812295	1.31383	0.395968	0.771236	0.791661	0.566978	0.741987	normal	1.22473	up	0.564418	normal	0.100536	normal	--	--	AP2 domain	Ethylene-responsive transcription factor 5 OS=Nicotiana tabacum OX=4097 GN=ERF5 PE=2 SV=1
	VaccDscaff33-processed-gene-241.5	0.74398	0.692537	0.619472	1.2323	1.67804	1.80716	2.09099	2.41884	1.35932	0.99721	1.34649	1.24548	1.06891	1.38096	0.991315	0.824477	0.560499	0.575024	1.02342	up	1.54309	up	0.841778	normal	0.828377	normal	--	--	AP2 domain	Ethylene-responsive transcription factor 5 OS=Nicotiana tabacum OX=4097 GN=ERF5 PE=2 SV=1
	VaccDscaff43-processed-gene-212.1	7.22658	8.45272	6.71224	12.2903	12.818	14.2669	5.46932	5.21784	5.00227	1.37275	1.65227	0.730244	0.75057	0.90933	0.885914	0.590656	0.395794	0.254425	0.904005	normal	-0.319716	normal	-2.29169	down	-2.85207	down	-3.79226	down	AP2 domain	Ethylene-responsive transcription factor 5 OS=Nicotiana tabacum OX=4097 GN=ERF5 PE=2 SV=1
	VaccDscaff46-processed-gene-37.2	26.5856	27.2417	22.5345	34.2363	35.3425	37.9756	16.8761	17.4366	18.3544	5.69774	3.91871	4.38239	4.04379	3.85342	3.21743	1.16564	1.41316	1.36985	0.608816	normal	-0.347334	normal	-2.2708	down	-2.57473	down	-4.05443	down	AP2 domain	Ethylene-responsive transcription factor 5 OS=Nicotiana tabacum OX=4097 GN=ERF5 PE=2 SV=1
	VaccDscaff13-augustus-gene-7.21	0.653869	0.732277	0.754621	5.29841	6.18124	6.21232	11.716	11.5995	11.2936	3.44712	3.24236	3.08542	3.76491	3.42999	4.91593	1.13365	1.51343	1.00129	2.8935	up	4.09756	up	2.21168	up	2.54949	up	0.859661	normal	AP2 domain	Ethylene-responsive transcription factor ABR1 OS=Arabidopsis thaliana OX=3702 GN=ABR1 PE=2 SV=1
	VaccDscaff30-augustus-gene-263.25	2.86978	1.67541	2.24604	9.46144	11.5943	10.0154	34.2215	30.4252	34.3545	9.9907	9.78182	8.86817	12.201	11.6642	11.3027	4.72854	4.97839	4.56538	2.14815	up	3.97985	up	2.14238	up	2.47885	up	1.18916	up	AP2 domain	Ethylene-responsive transcription factor ABR1 OS=Arabidopsis thaliana OX=3702 GN=ABR1 PE=2 SV=1
	VaccDscaff37-augustus-gene-206.13	0.584938	0.464473	0.599341	1.91018	1.92128	1.8219	6.15238	5.30889	5.79415	1.52923	1.9947	2.13433	2.74244	3.02901	2.80995	2.08299	1.8593	2.02874	1.66297	up	3.46635	up	1.79139	up	2.44914	up	1.93712	up	AP2 domain	Ethylene-responsive transcription factor ABR1 OS=Arabidopsis thaliana OX=3702 GN=ABR1 PE=2 SV=1
	VaccDscaff38-augustus-gene-106.21	1.17069	0.598371	0.415876	2.37301	2.04831	3.13821	9.8962	8.66228	10.3253	2.03048	2.31314	3.04686	3.49015	3.29469	2.75349	2.93836	1.47726	2.71678	1.53843	up	3.72768	up	1.71949	up	2.15123	up	1.72037	up	AP2 domain	Ethylene-responsive transcription factor ABR1 OS=Arabidopsis thaliana OX=3702 GN=ABR1 PE=2 SV=1
	VaccDscaff39-augustus-gene-110.27	2.2678	2.25461	1.87584	5.03843	5.67122	5.94944	24.8652	23.6065	24.9869	6.50507	5.30508	5.67338	7.42341	7.26354	7.73406	7.20327	6.11703	6.54686	1.4243	up	3.66834	up	1.54767	up	1.94214	up	1.76278	up	AP2 domain	Ethylene-responsive transcription factor ABR1 OS=Arabidopsis thaliana OX=3702 GN=ABR1 PE=2 SV=1
	VaccDscaff42-augustus-gene-54.35	1.76796	1.32626	1.60256	7.80323	9.75161	9.49062	21.642	22.0314	22.426	6.5868	6.2962	7.77002	8.067	8.39682	7.36864	2.70626	3.61429	3.15603	2.50724	up	3.95646	up	2.2132	up	2.46403	up	1.13799	up	AP2 domain	Ethylene-responsive transcription factor ABR1 OS=Arabidopsis thaliana OX=3702 GN=ABR1 PE=2 SV=1
	VaccDscaff6-augustus-gene-309.20	1.00797	0.868175	0.933116	2.47869	2.46191	2.85252	10.7468	11.0104	9.66428	2.69604	2.63876	2.70996	4.25716	4.62138	4.51387	3.44266	2.55792	2.70017	1.44657	up	3.59854	up	1.58623	up	2.35592	up	1.73064	up	AP2 domain	Ethylene-responsive transcription factor ABR1 OS=Arabidopsis thaliana OX=3702 GN=ABR1 PE=2 SV=1
	VaccDscaff27-augustus-gene-295.35	3.58795	3.16885	4.59101	3.04218	2.57866	3.64282	0.774838	2.61624	1.1494	1.07988	0.804574	1.36854	0.283136	0.202353	0.062699	0	0	0.060327	-0.141364	normal	-1.00999	normal	-1.50993	down	-3.4522	down	-5.19227	down	AP2 domain	Ethylene-responsive transcription factor ERF003 OS=Arabidopsis thaliana OX=3702 GN=ERF003 PE=1 SV=1
	VaccDscaff31-augustus-gene-166.12	1.59686	2.07038	1.55751	0.903659	0.520823	1.60578	0.858196	0.263812	0.905537	0.19129	0	0.257464	0.087733	0	0	0.097779	0.11387	0.130319	-0.428196	normal	-0.954948	normal	-2.32605	down	-3.68777	down	-2.79999	down	AP2 domain	Ethylene-responsive transcription factor ERF003 OS=Arabidopsis thaliana OX=3702 GN=ERF003 PE=1 SV=1
	VaccDscaff12-processed-gene-98.1	2.0615	1.32293	1.53836	1.25952	1.83281	2.58554	5.94483	3.45603	6.80576	6.03075	4.33269	4.36883	5.42804	6.33301	6.90477	7.62185	7.39805	6.61185	0.220943	normal	1.72029	up	1.54655	up	1.94422	up	2.16331	up	AP2 domain	Ethylene-responsive transcription factor ERF008 OS=Arabidopsis thaliana OX=3702 GN=ERF008 PE=2 SV=1
	VaccDscaff23-processed-gene-312.8	5.16176	4.94942	4.05357	7.01909	2.87542	5.44175	14.5915	11.4281	11.8099	15.9471	11.2593	12.5406	12.2878	16.8927	16.1622	19.7982	19.5663	22.3595	0.201138	normal	1.55043	up	1.56056	up	1.78724	up	2.23574	up	AP2 domain	Ethylene-responsive transcription factor ERF008 OS=Arabidopsis thaliana OX=3702 GN=ERF008 PE=2 SV=1
	VaccDscaff32-processed-gene-250.4	14.8237	17.0643	18.1963	14.0803	15.2565	11.6812	5.63114	6.03673	6.77988	8.86644	5.59682	6.63806	4.64352	4.14436	3.8885	5.01816	5.11837	4.20252	-0.156424	normal	-1.22559	down	-1.07674	down	-1.76491	down	-1.6137	down	AP2 domain	Ethylene-responsive transcription factor ERF008 OS=Arabidopsis thaliana OX=3702 GN=ERF008 PE=2 SV=1
	VaccDscaff40-processed-gene-28.5	0.964783	1.26575	0.94958	0.467805	1.14754	0.84589	2.12679	2.6305	2.9852	2.77067	1.42608	1.97704	4.11258	3.13796	2.46367	3.29797	3.29705	3.9685	--	--	1.3034	up	--	--	1.59563	up	1.73422	up	AP2 domain	Ethylene-responsive transcription factor ERF008 OS=Arabidopsis thaliana OX=3702 GN=ERF008 PE=2 SV=1
	VaccDscaff14-processed-gene-144.5	32.1253	30.1401	26.2464	56.5937	42.0045	40.3926	14.7028	13.3643	13.4733	6.31299	6.07917	6.5503	4.14052	3.02614	3.35482	2.61734	2.61166	2.50147	0.752044	normal	-0.897297	normal	-2.06451	down	-2.85653	down	-3.31639	down	AP2 domain	Ethylene-responsive transcription factor ERF012 OS=Arabidopsis thaliana OX=3702 GN=ERF012 PE=2 SV=1
	VaccDscaff25-processed-gene-221.12	5.62616	5.13267	5.94241	7.85107	7.04542	8.12289	2.20224	2.0197	2.81153	1.37284	1.26752	1.51892	0.818126	0.99293	0.841387	0.451503	0.749405	1.04367	0.549738	normal	-1.01489	down	-1.76567	down	-2.31742	down	-2.53805	down	AP2 domain	Ethylene-responsive transcription factor ERF012 OS=Arabidopsis thaliana OX=3702 GN=ERF012 PE=2 SV=1
	VaccDscaff2-processed-gene-188.12	49.8267	53.9747	65.5677	54.5851	65.9526	73.6103	22.4713	20.2967	20.5273	10.3352	8.47981	7.86472	6.51615	6.61186	6.68162	6.40384	5.0498	6.13503	0.309745	normal	-1.22257	down	-2.49113	down	-2.89368	down	-3.07466	down	AP2 domain	Ethylene-responsive transcription factor ERF012 OS=Arabidopsis thaliana OX=3702 GN=ERF012 PE=2 SV=1
	VaccDscaff3-processed-gene-254.2	15.5733	13.8712	12.9017	15.3313	19.9405	20.5458	5.92778	4.80613	7.01894	3.3047	2.78537	1.95002	2.05503	1.4834	1.77368	1.78351	1.69557	1.42954	0.499235	normal	-1.0442	down	-2.17538	down	-2.7236	down	-2.87217	down	AP2 domain	Ethylene-responsive transcription factor ERF012 OS=Arabidopsis thaliana OX=3702 GN=ERF012 PE=2 SV=1
	VaccDscaff200-processed-gene-0.10	0.564151	0.304632	0.208526	31.1873	35.0653	38.7885	12.9983	12.4459	12.955	2.23459	1.93117	2.08245	0.983619	1.78215	1.63974	0.4157	0.923113	0.768443	5.72443	up	4.86484	up	2.12866	up	--	--	--	--	AP2 domain	Ethylene-responsive transcription factor ERF019 OS=Arabidopsis thaliana OX=3702 GN=ERF019 PE=2 SV=1
	VaccDscaff3-processed-gene-222.8	0.579216	0.518828	0.403017	30.8003	30.577	34.7914	11.0722	14.6419	14.955	1.78251	1.04052	1.09474	1.84469	1.94988	2.67987	0.857427	0	0.227336	5.38165	up	4.5782	up	--	--	1.95971	up	--	--	AP2 domain	Ethylene-responsive transcription factor ERF019 OS=Arabidopsis thaliana OX=3702 GN=ERF019 PE=2 SV=1
	VaccDscaff19-processed-gene-21.3	0.407986	0.407016	0.445263	1.30065	1.70119	1.19284	2.62983	2.84106	1.91394	3.84136	4.1123	6.06959	2.28992	2.26704	3.19978	2.87238	3.81309	3.24249	1.45481	up	2.5251	up	3.35552	up	2.59528	up	2.97228	up	AP2 domain	Ethylene-responsive transcription factor ERF026 OS=Arabidopsis thaliana OX=3702 GN=ERF026 PE=2 SV=1
	VaccDscaff19-processed-gene-21.4	0.289752	0.239325	0.332014	1.34065	1.63783	0.994513	1.07997	0.907754	0.66253	0.890714	0.687728	0.765852	0.460894	0.418947	0.244805	0.479612	0.404941	0.592827	1.76089	up	1.58794	up	1.36891	up	--	--	--	--	AP2 domain	Ethylene-responsive transcription factor ERF026 OS=Arabidopsis thaliana OX=3702 GN=ERF026 PE=2 SV=1
	VaccDscaff20-snap-gene-22.35	0.807676	0.939173	1.19359	3.25661	2.63569	3.85586	2.36889	2.28654	2.12866	1.78925	2.03116	2.83238	1.45523	1.14726	1.50258	1.12883	1.73192	1.43119	1.71275	up	1.35403	up	1.25458	up	0.62067	normal	0.67583	normal	AP2 domain	Ethylene-responsive transcription factor ERF026 OS=Arabidopsis thaliana OX=3702 GN=ERF026 PE=2 SV=1
	VaccDscaff22-processed-gene-128.6	0.960489	0.521792	1.19386	2.57154	1.85282	3.0117	1.23815	1.6928	2.29916	1.05133	1.55904	0.982449	0.485949	0.281176	0.665203	0.289336	0.088794	0.583116	1.16002	up	--	--	--	--	--	--	--	--	AP2 domain	Ethylene-responsive transcription factor ERF026 OS=Arabidopsis thaliana OX=3702 GN=ERF026 PE=2 SV=1
	VaccDscaff28-processed-gene-350.12	0.484259	0.508626	0.640726	2.51945	1.95116	1.4	1.56749	1.71928	1.61964	1.58683	1.17337	1.3416	0.838152	1.20759	0.497703	1.07988	0.932476	0.981178	1.67497	up	1.68673	up	1.37163	up	0.745477	normal	0.978772	normal	AP2 domain	Ethylene-responsive transcription factor ERF026 OS=Arabidopsis thaliana OX=3702 GN=ERF026 PE=2 SV=1
	VaccDscaff28-processed-gene-350.13	0.12609	0.202241	0.060094	0.588237	0.769745	0.614056	1.97015	1.8788	1.46071	3.07599	2.85668	3.65368	1.42808	1.13961	0.980543	2.43511	1.67286	1.70772	--	--	3.23196	up	4.00869	up	2.7169	up	3.45387	up	AP2 domain	Ethylene-responsive transcription factor ERF026 OS=Arabidopsis thaliana OX=3702 GN=ERF026 PE=2 SV=1
	VaccDscaff48-processed-gene-77.6	0.862275	0.387853	1.02469	2.71753	2.40629	4.8945	2.25055	1.98939	1.47621	1.25294	1.08645	1.6335	0.70178	0.608151	1.16646	0.752426	0.974719	1.08694	1.69211	up	1.34281	up	0.800766	normal	--	--	0.421927	normal	AP2 domain	Ethylene-responsive transcription factor ERF026 OS=Arabidopsis thaliana OX=3702 GN=ERF026 PE=2 SV=1
	VaccDscaff48-processed-gene-77.7	0.119333	0.048496	0.117074	0.751806	0.385982	0.588656	1.4164	1.16806	1.43033	1.57333	1.8651	2.70547	0.955354	0.754311	0.568657	1.0741	0.82227	0.619799	--	--	3.18839	up	3.62442	up	--	--	--	--	AP2 domain	Ethylene-responsive transcription factor ERF026 OS=Arabidopsis thaliana OX=3702 GN=ERF026 PE=2 SV=1
	VaccDscaff38-processed-gene-253.1	0.556864	0.392683	0.664255	1.13059	1.10926	1.11147	1.46487	1.63863	1.35394	1.42979	1.56342	2.52431	1.38222	1.98884	1.41134	1.02121	1.77167	1.05859	0.900377	normal	1.49646	up	1.68754	up	1.5763	up	1.2692	up	AP2 domain	Ethylene-responsive transcription factor ERF053 OS=Arabidopsis thaliana OX=3702 GN=ERF053 PE=1 SV=1
	VaccDscaff4-augustus-gene-67.15	1.2971	0.77905	0.873962	2.39463	2.68696	2.62095	0.81284	1.0329	0.565304	0.520091	0.676918	0.423839	0.69012	0.271829	0.498393	0.620831	0.451907	0.412197	1.33592	up	-0.0957805	normal	-0.646145	normal	-0.774068	normal	-0.779009	normal	RWP-RK domain	Ethylene-responsive transcription factor ERF053 OS=Arabidopsis thaliana OX=3702 GN=ERF053 PE=1 SV=1
	VaccDscaff4-augustus-gene-77.31	0.701537	0.447912	0.925237	2.57643	2.17754	2.50608	0.514498	0.773176	0.447428	0.511212	0.390363	0.644396	0.603227	0.499052	0.570481	0.613523	0.344724	0.56146	1.68129	up	-0.0684296	normal	-0.273772	normal	-0.148498	normal	-0.277771	normal	RWP-RK domain	Ethylene-responsive transcription factor ERF053 OS=Arabidopsis thaliana OX=3702 GN=ERF053 PE=1 SV=1
	VaccDscaff52-processed-gene-4.6	0.830899	0.601007	0.718259	1.39769	1.28089	1.13038	1.65548	1.7099	1.35024	1.77095	2.59797	2.71659	1.60961	1.42495	2.13619	2.52392	3.43465	2.59198	0.773143	normal	1.22685	up	1.71521	up	1.3386	up	2.05329	up	AP2 domain	Ethylene-responsive transcription factor ERF053 OS=Arabidopsis thaliana OX=3702 GN=ERF053 PE=1 SV=1
	VaccDscaff6-processed-gene-123.1	0.169699	0.215146	0.19245	0.744348	0.863153	0.719272	0.681479	0.281444	0.3533	1.04636	0.636428	0.523983	0.450276	1.25342	0.937571	1.20678	0.694642	0.714183	1.42772	up	--	--	--	--	--	--	2.04807	up	AP2 domain	Ethylene-responsive transcription factor ERF053 OS=Arabidopsis thaliana OX=3702 GN=ERF053 PE=1 SV=1
	VaccDscaff1600-processed-gene-0.0	9.76928	7.83486	9.86697	8.92603	9.09718	9.77194	5.2718	6.37406	5.91336	3.82481	2.96253	3.51363	2.54846	3.2282	3.50838	5.66205	3.97507	4.23967	0.133528	normal	-0.452194	normal	-1.24835	down	-1.37021	down	-0.814055	normal	AP2 domain	Ethylene-responsive transcription factor ERF054 OS=Arabidopsis thaliana OX=3702 GN=ERF054 PE=2 SV=1
	VaccDscaff35-augustus-gene-20.23	0.333623	0.213762	0.180909	1.86097	2.09698	1.38199	1.22942	0.787713	1.26848	0.548604	0.525664	0.513675	0.179736	0.094431	0.397406	0.09891	0	0.051907	2.39641	up	2.09839	up	1.07444	normal	--	--	--	--	RWP-RK domain	Ethylene-responsive transcription factor ERF055 OS=Arabidopsis thaliana OX=3702 GN=ERF055 PE=2 SV=1
	VaccDscaff43-processed-gene-259.1	0.497318	0.879767	0.212764	1.9707	1.40356	1.71484	0.583323	0.391252	0.286675	0.387383	0.519056	0.222572	0.240918	0.332545	0.344549	0.783285	0.332903	0.489359	1.22593	up	--	--	--	--	--	--	--	--	AP2 domain	Ethylene-responsive transcription factor ERF061 OS=Arabidopsis thaliana OX=3702 GN=ERF061 PE=2 SV=1
	VaccDscaff510-processed-gene-0.2	1.24243	1.18491	0.736966	2.64467	1.8898	3.9166	1.54351	1.26475	0.962937	0.922132	0.658929	0.726716	0.217064	0.439528	0.751776	0.726053	0.709157	0.78896	1.21153	up	0.387152	normal	--	--	--	--	--	--	AP2 domain	Ethylene-responsive transcription factor ERF061 OS=Arabidopsis thaliana OX=3702 GN=ERF061 PE=2 SV=1
	VaccDscaff20-snap-gene-29.47	28.5156	29.5764	27.1706	34.8405	35.5617	42.4983	56.8574	55.5659	50.3541	32.5942	32.2373	33.5331	31.8451	34.0499	29.1387	25.5301	25.7934	21.4764	0.518933	normal	1.11158	up	0.336495	normal	0.318772	normal	-0.0744486	normal	AP2 domain	Ethylene-responsive transcription factor ERF106 OS=Arabidopsis thaliana OX=3702 GN=ERF106 PE=2 SV=1
	VaccDscaff48-snap-gene-87.36	3.52007	4.33447	4.0472	4.83372	6.42197	6.97922	9.34904	8.59568	9.35426	5.22076	6.82317	6.0766	4.84637	5.19738	5.37701	4.14571	4.16651	3.49017	0.689147	normal	1.36029	up	0.720605	normal	0.523457	normal	0.137312	normal	AP2 domain	Ethylene-responsive transcription factor ERF106 OS=Arabidopsis thaliana OX=3702 GN=ERF106 PE=2 SV=1
	VaccDscaff17-processed-gene-238.3	0.029767	0.114611	0.372279	1.87742	1.3991	2.33591	0.446582	1.15575	0.679457	0.239238	0.662707	0.286006	0.366409	0.706672	0.335646	0.245022	0.167404	0.268915	1.96178	up	--	--	--	--	--	--	--	--	AP2 domain	Ethylene-responsive transcription factor ERF109 OS=Arabidopsis thaliana OX=3702 GN=ERF109 PE=1 SV=1
	VaccDscaff377-processed-gene-0.4	0.213963	0.154154	0	2.92052	2.56249	2.81112	0.382438	0.355538	0.28185	0.180757	0.054627	0.204363	0.019425	0	0	0.241388	0.054349	0.044224	2.92129	up	--	--	--	--	--	--	--	--	AP2 domain	Ethylene-responsive transcription factor ERF109 OS=Arabidopsis thaliana OX=3702 GN=ERF109 PE=1 SV=1
	VaccDscaff14-augustus-gene-273.30	1.1492	1.07142	1.20645	1.73393	1.90884	1.73451	5.00046	4.17018	4.8751	4.69719	6.07777	5.89111	8.91688	8.90233	8.17784	6.99917	6.69989	6.57089	0.705978	normal	2.17165	up	2.3512	up	3.04443	up	2.68507	up	AP2 domain	Ethylene-responsive transcription factor ERF110 OS=Arabidopsis thaliana OX=3702 GN=ERF110 PE=2 SV=2
	VaccDscaff25-augustus-gene-316.25	1.35425	1.04133	1.349	1.36538	0.665761	2.19622	5.51475	6.08897	5.73798	6.04406	5.45001	7.16105	6.37087	10.5571	8.2991	9.17748	10.1179	9.5345	0.234959	normal	2.34731	up	2.38546	up	2.83931	up	3.06026	up	AP2 domain	Ethylene-responsive transcription factor ERF110 OS=Arabidopsis thaliana OX=3702 GN=ERF110 PE=2 SV=2
	VaccDscaff2-augustus-gene-319.14	6.92757	5.92497	6.62292	7.73525	7.3396	8.44495	30.7537	28.3342	30.2788	31.694	33.4307	32.3739	50.3787	50.0944	43.3903	45.8192	42.8122	47.9517	0.386547	normal	2.36854	up	2.43995	up	3.02815	up	2.95171	up	AP2 domain	Ethylene-responsive transcription factor ERF110 OS=Arabidopsis thaliana OX=3702 GN=ERF110 PE=2 SV=2
	VaccDscaff3-augustus-gene-84.42	2.33574	1.9493	2.47434	3.45605	2.91082	3.08322	9.08185	8.95372	9.8196	10.9079	11.1779	12.4212	15.6235	15.3484	14.9517	14.1564	14.455	14.9666	0.56946	normal	2.19768	up	2.4465	up	2.89739	up	2.81964	up	AP2 domain	Ethylene-responsive transcription factor ERF110 OS=Arabidopsis thaliana OX=3702 GN=ERF110 PE=2 SV=2
	VaccDscaff9-augustus-gene-214.21	3.97476	2.40546	3.57854	0.111475	4.02396	3.31261	3.3113	3.87727	0.35672	1.42999	1.35153	1.11877	0.336245	1.85512	0.240455	3.03983	0.187605	2.41251	-0.0889093	normal	-0.147563	normal	-1.15695	down	-1.58379	down	-0.480257	normal	AP2 domain	Ethylene-responsive transcription factor ERF114 OS=Arabidopsis thaliana OX=3702 GN=ERF114 PE=1 SV=1
	VaccDscaff17-augustus-gene-368.23	19.7918	19.3968	19.0688	13.6251	11.2802	10.5161	2.60502	6.4148	6.89968	5.79901	5.07992	1.90802	2.42741	2.31534	2.43115	1.78978	1.9145	1.91237	-0.578863	normal	-1.53559	down	-1.81334	down	-2.82883	down	-3.19222	down	AP2 domain	Ethylene-responsive transcription factor RAP2-2 OS=Arabidopsis thaliana OX=3702 GN=RAP2-2 PE=1 SV=2
	VaccDscaff17-augustus-gene-368.24	11.6014	12.0625	11.3531	8.47847	9.26668	8.28636	6.18908	6.30032	5.98774	6.13694	4.80238	6.2192	1.90308	2.43354	2.90771	2.68978	3.03548	2.85658	-0.297738	normal	-0.73161	normal	-0.888428	normal	-2.09041	down	-1.85834	down	AP2 domain	Ethylene-responsive transcription factor RAP2-2 OS=Arabidopsis thaliana OX=3702 GN=RAP2-2 PE=1 SV=2
	VaccDscaff27-augustus-gene-332.26	26.0153	25.494	26.4768	19.7764	18.5973	18.8676	6.96346	6.49148	7.7802	6.9441	7.15176	6.66861	3.25322	2.87676	4.98224	3.64476	2.4099	3.27946	-0.317319	normal	-1.68106	down	-1.763	down	-2.62109	down	-2.87546	down	AP2 domain	Ethylene-responsive transcription factor RAP2-2 OS=Arabidopsis thaliana OX=3702 GN=RAP2-2 PE=1 SV=2
	VaccDscaff27-augustus-gene-332.27	3.29559	3.04297	2.07272	1.7667	1.955	2.07478	1.98121	1.2615	1.36672	1.50736	1.12302	1.09653	0.787404	0.687708	1.00185	0.547998	0.626534	0.458812	-0.375529	normal	-0.648641	normal	-0.987558	normal	-1.52723	down	-2.13524	down	AP2 domain	Ethylene-responsive transcription factor RAP2-2 OS=Arabidopsis thaliana OX=3702 GN=RAP2-2 PE=1 SV=2
	VaccDscaff34-snap-gene-0.29	28.0859	26.6386	24.7823	20.7045	20.1662	20.7206	12.6643	10.2149	11.4666	10.9326	9.03534	9.97001	4.60102	5.81548	4.51184	5.40654	4.61526	4.19367	-0.241319	normal	-1.0192	down	-1.27135	down	-2.23107	down	-2.31812	down	AP2 domain	Ethylene-responsive transcription factor RAP2-2 OS=Arabidopsis thaliana OX=3702 GN=RAP2-2 PE=1 SV=2
	VaccDscaff12-processed-gene-209.5	13.9439	15.102	13.5102	9.58076	7.82332	8.57953	7.88495	7.02551	7.84247	6.89781	5.83951	7.26343	3.83463	3.09798	4.23374	3.63155	3.27643	3.17926	-0.567101	normal	-0.711635	normal	-0.945516	normal	-1.74519	down	-1.90248	down	AP2 domain	Ethylene-responsive transcription factor RAP2-4 OS=Arabidopsis thaliana OX=3702 GN=RAP2-4 PE=1 SV=1
	VaccDscaff23-processed-gene-236.2	79.1595	93.6528	78.5605	65.0062	53.9781	55.6845	52.0822	58.12	56.2617	49.6779	43.8491	47.1636	29.0647	26.473	30.203	24.7896	24.3268	21.4359	-0.393114	normal	-0.406964	normal	-0.701231	normal	-1.3835	down	-1.67238	down	AP2 domain	Ethylene-responsive transcription factor RAP2-4 OS=Arabidopsis thaliana OX=3702 GN=RAP2-4 PE=1 SV=1
	VaccDscaff37-processed-gene-225.3	37.9874	34.129	26.1814	15.2144	20.5967	19.6098	17.7555	14.8438	15.8849	12.9909	10.1192	11.96	5.42171	5.1848	7.15687	5.48571	7.22863	6.37382	-0.672511	normal	-0.822577	normal	-1.33493	down	-2.27548	down	-2.18291	down	AP2 domain	Ethylene-responsive transcription factor RAP2-4 OS=Arabidopsis thaliana OX=3702 GN=RAP2-4 PE=1 SV=1
	VaccDscaff38-processed-gene-85.6	37.4048	39.2067	43.8278	36.1521	26.9908	22.932	20.5874	20.8165	22.1761	16.7496	16.9871	15.6744	15.4029	8.53817	8.55054	12.4617	8.9988	9.43283	-0.347651	normal	-0.73294	normal	-1.14329	down	-1.68808	down	-1.79323	down	AP2 domain	Ethylene-responsive transcription factor RAP2-4 OS=Arabidopsis thaliana OX=3702 GN=RAP2-4 PE=1 SV=1
	VaccDscaff39-processed-gene-91.3	84.3025	92.1296	81.9399	34.4941	39.0408	42.4996	51.1416	57.0752	50.9643	39.2297	36.8549	37.2149	19.9309	22.5511	23.6549	27.3995	23.2281	25.0882	-1.01448	down	-0.511506	normal	-1.0526	down	-1.79852	down	-1.6106	down	AP2 domain	Ethylene-responsive transcription factor RAP2-4 OS=Arabidopsis thaliana OX=3702 GN=RAP2-4 PE=1 SV=1
	VaccDscaff40-processed-gene-91.9	9.23828	10.3302	12.8015	6.5557	11.7518	9.07577	10.3926	6.98355	6.40994	7.37431	10.7392	5.40778	5.11153	4.5801	5.98505	3.94023	3.11354	4.65638	-0.109112	normal	-0.252521	normal	-0.309183	normal	-0.870551	normal	-1.28185	down	AP2 domain	Ethylene-responsive transcription factor RAP2-4 OS=Arabidopsis thaliana OX=3702 GN=RAP2-4 PE=1 SV=1
	VaccDscaff41-processed-gene-79.7	33.4786	19.7319	29.6655	19.1349	13.6514	15.9482	12.0231	9.23248	14.2986	9.93839	10.0946	11.7622	10.6575	6.05135	6.99177	6.94332	3.71583	5.58999	-0.604137	normal	-1.012	down	-1.22102	down	-1.5949	down	-2.14233	down	AP2 domain	Ethylene-responsive transcription factor RAP2-4 OS=Arabidopsis thaliana OX=3702 GN=RAP2-4 PE=1 SV=1
	VaccDscaff6-processed-gene-333.1	59.5925	61.805	62.3492	34.2788	33.9019	33.843	28.9568	33.9623	31.058	23.748	23.1646	22.3037	12.456	10.7578	12.1845	14.6586	11.8476	15.0067	-0.717676	normal	-0.779793	normal	-1.27	down	-2.20301	down	-1.98	down	AP2 domain	Ethylene-responsive transcription factor RAP2-4 OS=Arabidopsis thaliana OX=3702 GN=RAP2-4 PE=1 SV=1
	VaccDscaff20-snap-gene-63.39	6.95085	8.10881	7.17824	6.70017	8.74957	6.44667	9.43868	8.03618	9.10649	6.57012	7.2595	6.57475	3.93249	3.9992	3.74834	3.21164	3.39757	2.80657	0.0951291	normal	0.435953	normal	0.0107844	normal	-0.751115	normal	-1.07211	down	AP2 domain	Ethylene-responsive transcription factor RAP2-7 OS=Arabidopsis thaliana OX=3702 GN=RAP2-7 PE=2 SV=2
	VaccDscaff5-processed-gene-164.4	2.11502	2.25678	1.87535	1.26774	1.65932	1.22015	1.16264	0.941588	1.03434	1.01564	0.806111	0.934872	0.997528	0.348839	0.783792	0.428036	0.743015	0.429759	-0.42292	normal	-0.773983	normal	-0.998105	normal	-1.29094	down	-1.72868	down	AP2 domain	Ethylene-responsive transcription factor RAP2-7 OS=Arabidopsis thaliana OX=3702 GN=RAP2-7 PE=2 SV=2
	VaccDscaff10-snap-gene-233.18	8.69691	10.4772	8.41787	6.67729	7.95807	7.72404	5.30981	4.77545	5.56938	5.01831	4.26004	4.30206	2.89486	3.62963	3.81145	3.72179	3.19647	4.03337	-0.172733	normal	-0.623622	normal	-0.8753	normal	-1.2379	down	-1.16266	down	AP2 domain	APETALA2-like protein 1 OS=Oryza sativa subsp. indica OX=39946 GN=AP2-1 PE=2 SV=2
	VaccDscaff15-processed-gene-295.23	3.97463	4.03413	4.22091	3.95406	4.8184	5.04094	8.03698	8.79987	8.10974	5.92679	6.22586	5.40076	5.1895	5.45265	6.28219	3.86868	4.10436	3.92222	0.284841	normal	1.2014	up	0.645929	normal	0.619844	normal	0.111644	normal	AP2 domain	APETALA2-like protein 1 OS=Oryza sativa subsp. indica OX=39946 GN=AP2-1 PE=2 SV=2
	VaccDscaff19-snap-gene-340.36	2.20343	3.725	2.41143	3.18592	3.11195	4.05306	5.99148	5.15656	7.2904	2.59595	3.97005	2.8162	4.8138	2.17649	4.48791	2.54776	3.94531	3.20594	0.402868	normal	1.2947	up	0.298433	normal	0.59548	normal	0.366151	normal	AP2 domain	APETALA2-like protein 1 OS=Oryza sativa subsp. indica OX=39946 GN=AP2-1 PE=2 SV=2
	VaccDscaff1-processed-gene-175.3	4.50555	3.93584	4.13811	3.25789	3.29031	3.5063	2.83094	2.49269	2.71875	1.75464	2.51822	2.20765	2.06835	1.43936	1.86611	2.09495	2.02907	1.71704	-0.190425	normal	-0.452668	normal	-0.798804	normal	-1.04154	down	-0.936764	normal	AP2 domain	APETALA2-like protein 1 OS=Oryza sativa subsp. indica OX=39946 GN=AP2-1 PE=2 SV=2
	VaccDscaff24-augustus-gene-92.18	2.14823	1.68112	1.74811	1.61561	1.48814	1.9836	3.37683	3.67459	3.77595	2.65183	2.8522	2.90103	1.84	2.7036	2.38826	1.70422	1.82535	1.94559	-0.0089804	normal	1.11215	up	0.700447	normal	0.45392	normal	0.124016	normal	AP2 domain	APETALA2-like protein 1 OS=Oryza sativa subsp. indica OX=39946 GN=AP2-1 PE=2 SV=2
	VaccDscaff43-augustus-gene-119.38	0.703657	1.10305	0.70952	1.23363	0.620581	1.27155	3.29922	3.37132	2.45287	1.58085	0.93402	0.853605	2.14358	2.18924	2.33417	1.47691	2.15648	2.43793	0.359545	normal	1.96105	up	0.508242	normal	1.51014	up	1.36459	up	AP2 domain	APETALA2-like protein 1 OS=Oryza sativa subsp. indica OX=39946 GN=AP2-1 PE=2 SV=2
	VaccDscaff48-augustus-gene-60.37	2.81553	2.13831	1.97552	1.68602	2.41431	1.56515	2.40944	2.55937	2.5088	1.99274	1.95386	2.20713	1.10428	0.737406	0.311826	0.961919	0.782371	0.461968	-0.149819	normal	0.279568	normal	-0.0410908	normal	-1.37527	down	-1.41189	down	AP2 domain	APETALA2-like protein 1 OS=Oryza sativa subsp. indica OX=39946 GN=AP2-1 PE=2 SV=2
	VaccDscaff8-augustus-gene-249.8	4.98165	5.43141	4.84688	4.84744	3.80922	4.49695	3.16953	2.97738	2.72295	2.00316	2.71618	1.8558	1.74729	1.72624	1.95208	1.62748	2.50522	2.54343	-0.0824931	normal	-0.587068	normal	-1.04361	down	-1.30669	down	-1.017	down	AP2 domain	APETALA2-like protein 1 OS=Oryza sativa subsp. indica OX=39946 GN=AP2-1 PE=2 SV=2
	VaccDscaff13-augustus-gene-122.18	6.59399	6.14604	5.28549	5.13709	4.72259	4.77112	2.1153	2.34455	2.5988	3.53463	3.84567	3.79841	2.26609	1.53072	2.63456	2.84387	2.15682	2.37287	-0.167131	normal	-1.13927	down	-0.543209	normal	-1.28448	down	-1.10761	down	AP2 domain	Floral homeotic protein APETALA 2 OS=Arabidopsis thaliana OX=3702 GN=AP2 PE=1 SV=1
	VaccDscaff30-augustus-gene-244.22	4.78396	5.32085	6.19656	4.06917	4.69893	4.89496	3.11657	3.39354	2.76939	3.65591	3.52258	2.89113	2.37232	1.35745	1.95986	1.45473	1.56537	2.13494	-0.125795	normal	-0.617974	normal	-0.551475	normal	-1.32476	down	-1.47825	down	AP2 domain	Floral homeotic protein APETALA 2 OS=Arabidopsis thaliana OX=3702 GN=AP2 PE=1 SV=1
	VaccDscaff31-snap-gene-79.27	1.44011	1.54313	1.08483	1.80659	2.45972	1.98103	2.58076	2.58878	2.54512	1.88604	2.7536	2.21413	2.37234	1.16618	2.46822	2.25716	1.34194	1.48174	0.676768	normal	1.07892	up	0.852041	normal	0.686786	normal	0.458067	normal	AP2 domain	Floral homeotic protein APETALA 2 OS=Arabidopsis thaliana OX=3702 GN=AP2 PE=1 SV=1
WRKY	VaccDscaff18-snap-gene-6.38	0.159948	0.232908	0.14049	4.67851	4.86653	6.17303	2.03427	2.8292	2.7119	0.359034	0.900283	0.393633	0.281206	0.271211	0.300903	0.137872	0.17608	0.22415	4.11579	up	3.60568	up	--	--	--	--	--	--	WRKY DNA -binding domain	Probable WRKY transcription factor 15 OS=Arabidopsis thaliana OX=3702 GN=WRKY15 PE=2 SV=1
	VaccDscaff1-augustus-gene-461.71	1.67552	1.77012	1.50957	1.34219	1.49636	1.74039	0.743021	0.640739	0.84474	0.65964	0.75393	1.01008	0.547161	0.53543	0.504628	0.75381	0.660128	1.1154	0.00944623	normal	-0.934242	normal	-0.864832	normal	-1.42229	down	-0.782335	normal	WRKY DNA -binding domain	Probable WRKY transcription factor 2 OS=Arabidopsis thaliana OX=3702 GN=WRKY2 PE=1 SV=1
	VaccDscaff207-augustus-gene-0.32	0.838832	1.57724	1.15495	1.29819	1.2621	1.16071	0.065884	0.553392	0.765737	0.747057	0.244848	0.384643	0.53592	0.351672	0.069472	0.012418	0.599912	0.29789	0.165179	normal	-0.974568	normal	-1.10423	normal	-1.49268	down	-1.16866	normal	WRKY DNA -binding domain	Probable WRKY transcription factor 2 OS=Arabidopsis thaliana OX=3702 GN=WRKY2 PE=1 SV=1
	VaccDscaff62-augustus-gene-7.31	1.09492	1.35411	1.05071	1.07124	0.899267	0.904189	0.715641	0.412423	0.3847	0.296384	0.465752	0.620989	0.262804	0.393344	0.196854	0.451672	0.563352	0.629604	-0.143401	normal	-0.953903	normal	-1.1076	down	-1.72709	down	-0.891463	normal	WRKY DNA -binding domain	Probable WRKY transcription factor 2 OS=Arabidopsis thaliana OX=3702 GN=WRKY2 PE=1 SV=1
	VaccDscaff6-augustus-gene-11.25	0.61459	0.608767	0.749581	0.319088	0.483995	0.2769	0.08365	0.09644	0.07021	0.326814	0.25595	0.203491	0.109512	0.146307	0.07387	0.213276	0.257558	0.110164	-0.633298	normal	-2.54303	down	-1.10476	down	-2.18617	down	-1.5051	down	WRKY DNA -binding domain	Probable WRKY transcription factor 2 OS=Arabidopsis thaliana OX=3702 GN=WRKY2 PE=1 SV=1
	VaccDscaff6-augustus-gene-29.26	0.779895	0.900684	0.613126	0.525086	0.559281	0.47541	0.300366	0.165655	0.08467	0.243849	0.210512	0.11954	0.255994	0.15462	0.341045	0.162119	0.283543	0.251234	-0.368927	normal	-1.62928	down	-1.65595	down	-1.32461	down	-1.4662	down	WRKY DNA -binding domain	Probable WRKY transcription factor 2 OS=Arabidopsis thaliana OX=3702 GN=WRKY2 PE=1 SV=1
	VaccDscaff78-augustus-gene-6.60	2.15584	1.79771	1.65505	1.47288	1.15961	1.28506	0.849943	0.700099	0.618219	0.642054	0.448179	0.977722	0.515852	0.503948	0.830924	0.864512	0.68929	0.694613	-0.361739	normal	-1.13975	down	-1.23244	down	-1.39087	down	-1.12779	down	WRKY DNA -binding domain	Probable WRKY transcription factor 2 OS=Arabidopsis thaliana OX=3702 GN=WRKY2 PE=1 SV=1
	VaccDscaff90-augustus-gene-2.19	0.32477	0.351528	0.367136	0.276505	0.062177	0.407902	0.06084	0.074665	0.084809	0.086801	0.194461	0	0.126518	0.089919	0.122596	0.095473	0.223321	0.129432	-0.221342	normal	-1.70318	down	-1.17527	normal	-1.25689	normal	-0.943844	normal	WRKY DNA -binding domain	Probable WRKY transcription factor 2 OS=Arabidopsis thaliana OX=3702 GN=WRKY2 PE=1 SV=1
	VaccDscaff5-augustus-gene-416.39	1.05526	2.2841	2.41261	0.955415	1.53721	1.34069	0.753359	1.27585	2.50836	1.80476	0.453376	2.04077	0.793671	0.334228	0.414529	0.866034	0.924555	0.36004	-0.37903	normal	-0.143364	normal	-0.262332	normal	-1.57159	down	-1.17622	down	WRKY DNA -binding domain	Probable WRKY transcription factor 20 OS=Arabidopsis thaliana OX=3702 GN=WRKY20 PE=2 SV=1
	VaccDscaff6-snap-gene-34.52	9.54376	9.04295	10.1816	4.48996	4.89425	5.87148	4.15898	4.64397	4.64622	5.61364	4.10797	5.50808	3.58324	4.16761	2.06911	2.23258	2.31804	3.26212	-0.753707	normal	-0.899318	normal	-0.772017	normal	-1.33976	down	-1.69081	down	WRKY DNA -binding domain	Probable WRKY transcription factor 20 OS=Arabidopsis thaliana OX=3702 GN=WRKY20 PE=2 SV=1
	VaccDscaff80-augustus-gene-1.39	16.497	17.1784	13.8677	10.1074	9.59581	8.67323	9.55305	8.28211	8.80938	9.5421	8.49078	9.2443	6.4274	5.95267	7.09831	4.4093	5.60493	5.21941	-0.607091	normal	-0.644865	normal	-0.664382	normal	-1.11856	down	-1.47619	down	WRKY DNA -binding domain	Probable WRKY transcription factor 20 OS=Arabidopsis thaliana OX=3702 GN=WRKY20 PE=2 SV=1
	VaccDscaff93-augustus-gene-5.49	20.077	23.2461	23.1462	13.4191	13.4296	12.1654	10.9697	9.37992	10.4179	10.5759	10.4943	11.0668	8.07498	8.01337	7.96149	6.24136	5.38758	5.57721	-0.630879	normal	-0.917266	normal	-0.907604	normal	-1.29347	down	-1.77974	down	WRKY DNA -binding domain	Probable WRKY transcription factor 20 OS=Arabidopsis thaliana OX=3702 GN=WRKY20 PE=2 SV=1
	VaccDscaff38-augustus-gene-7.35	0.863555	1.13433	1.18209	0.295221	0.435325	0.856353	0.48296	0.369942	0.396111	0.90371	0.637876	0.650226	0.417361	0.595162	0.245332	0.409603	0.211359	0.380459	-0.654937	normal	-1.07602	down	-0.366634	normal	-1.06594	normal	-1.38901	down	WRKY DNA -binding domain	Probable WRKY transcription factor 32 OS=Arabidopsis thaliana OX=3702 GN=WRKY32 PE=2 SV=1
	VaccDscaff6-augustus-gene-397.34	2.76758	3.87869	3.38457	2.3315	1.65728	2.32829	1.33634	1.50838	1.33036	1.75513	2.08635	1.11705	1.4859	1.35031	2.37564	2.25217	2.50654	2.63977	-0.495342	normal	-1.04781	down	-0.838894	normal	-0.762735	normal	-0.279452	normal	WRKY DNA -binding domain	Probable WRKY transcription factor 32 OS=Arabidopsis thaliana OX=3702 GN=WRKY32 PE=2 SV=1
	VaccDscaff17-augustus-gene-14.29	2.22573	1.94681	1.62131	6.42615	6.04171	7.5077	7.17925	6.84372	7.60527	2.19053	3.02718	1.26285	3.29797	3.2681	2.34884	2.08825	1.32804	1.41761	1.81661	up	2.04946	up	0.283782	normal	0.76707	normal	-0.102105	normal	WRKY DNA -binding domain	Probable WRKY transcription factor 33 OS=Arabidopsis thaliana OX=3702 GN=WRKY33 PE=1 SV=2
	VaccDscaff27-augustus-gene-12.38	2.17903	1.89118	2.13328	5.50576	5.60038	5.28554	5.74628	6.35399	7.01486	2.47398	1.80625	3.16946	2.6528	2.64711	2.12933	1.40508	1.3636	1.43974	1.46359	up	1.78025	up	0.375937	normal	0.415705	normal	-0.397801	normal	WRKY DNA -binding domain	Probable WRKY transcription factor 33 OS=Arabidopsis thaliana OX=3702 GN=WRKY33 PE=1 SV=2
	VaccDscaff45-augustus-gene-55.32	1.42492	1.36618	1.43481	2.29158	2.8727	2.44485	2.77402	3.27964	3.01888	1.58067	1.37198	1.21774	1.43179	1.67889	1.64998	1.09725	0.850857	1.06992	0.903139	normal	1.25889	up	0.116723	normal	0.323788	normal	-0.315975	normal	WRKY DNA -binding domain	Probable WRKY transcription factor 33 OS=Arabidopsis thaliana OX=3702 GN=WRKY33 PE=1 SV=2
	VaccDscaff17-processed-gene-328.10	1.08082	1.05696	0.922371	5.65931	6.96428	8.03329	7.46478	7.34339	8.31894	2.30205	2.07894	2.62284	1.12102	1.46305	2.44515	1.06908	1.31248	1.31686	2.66203	up	3.03447	up	1.26557	up	0.818068	normal	0.413725	normal	WRKY DNA -binding domain	Probable WRKY transcription factor 40 OS=Arabidopsis thaliana OX=3702 GN=WRKY40 PE=1 SV=1
	VaccDscaff17-processed-gene-334.22	1.32669	2.08054	2.09796	11.0902	13.5679	13.5318	14.4422	13.9124	13.9657	3.78955	4.06691	4.22038	3.97232	4.5127	3.6978	3.03562	2.92185	3.04342	2.7484	up	3.07295	up	1.22047	up	1.27016	up	0.839617	normal	WRKY DNA -binding domain	Probable WRKY transcription factor 40 OS=Arabidopsis thaliana OX=3702 GN=WRKY40 PE=1 SV=1
	VaccDscaff20-augustus-gene-258.24	1.37613	1.82463	1.2447	3.10761	3.35195	3.70475	0.882456	0.719281	1.29124	4.34681	3.36705	2.78748	3.06935	2.88201	3.1852	3.86	2.55802	2.80152	1.22993	up	-0.405908	normal	1.32574	up	1.17573	up	1.17857	up	WRKY DNA -binding domain	Probable WRKY transcription factor 40 OS=Arabidopsis thaliana OX=3702 GN=WRKY40 PE=1 SV=1
	VaccDscaff20-snap-gene-308.40	0.270546	0.118048	0.108486	0.813337	1.25208	0.832623	0.174032	0.120366	0.318924	1.07643	0.861806	0.58593	0.664371	0.387587	0.757275	0.43467	0.810595	0.283608	1.89696	up	--	--	2.08792	up	--	--	--	--	WRKY DNA -binding domain	Probable WRKY transcription factor 40 OS=Arabidopsis thaliana OX=3702 GN=WRKY40 PE=1 SV=1
	VaccDscaff27-augustus-gene-292.21	0.243088	0.320469	0.379787	2.9113	3.42574	3.65741	3.76872	3.15926	4.9125	1.36106	1.61952	1.00965	0.96775	0.980278	0.931295	0.675815	0.548635	0.51158	2.9808	up	3.57022	up	1.95623	up	1.59053	up	--	--	WRKY DNA -binding domain	Probable WRKY transcription factor 40 OS=Arabidopsis thaliana OX=3702 GN=WRKY40 PE=1 SV=1
	VaccDscaff28-augustus-gene-69.16	0.397154	0.353704	0.714269	1.98902	2.5254	2.30303	0.670561	0.598008	0.794385	2.84834	1.80398	1.62737	1.35265	1.7122	2.41057	0.954164	1.59227	1.52273	1.88454	up	--	--	2.00148	up	1.88812	up	1.48547	up	WRKY DNA -binding domain	Probable WRKY transcription factor 40 OS=Arabidopsis thaliana OX=3702 GN=WRKY40 PE=1 SV=1
	VaccDscaff34-augustus-gene-51.32	0.956393	1.01831	1.08947	6.31327	7.40573	8.37402	10.3599	8.27754	9.7378	3.05299	2.55397	2.98554	2.64979	2.16843	2.36914	2.00026	1.53438	1.78225	2.77298	up	3.32698	up	1.56209	up	1.34852	up	0.922833	normal	WRKY DNA -binding domain	Probable WRKY transcription factor 40 OS=Arabidopsis thaliana OX=3702 GN=WRKY40 PE=1 SV=1
	VaccDscaff35-augustus-gene-292.32	8.75432	9.64302	9.93209	17.3542	19.0607	19.8561	15.7952	15.4048	15.6638	12.3074	11.4031	12.2695	8.27786	13.7557	9.38972	8.95242	6.59158	7.15003	1.09325	up	0.905494	normal	0.472904	normal	0.308067	normal	-0.165454	normal	WRKY DNA -binding domain	Probable WRKY transcription factor 40 OS=Arabidopsis thaliana OX=3702 GN=WRKY40 PE=1 SV=1
	VaccDscaff44-snap-gene-58.38	0.072527	0.116081	0.090489	0.56029	0.241706	0.58075	0.079395	0.194108	0.244989	0.686429	0.553444	0.528314	0.438565	0.363422	0.572847	0.284986	0.203785	0.497256	--	--	--	--	2.36575	up	--	--	--	--	WRKY DNA -binding domain	Probable WRKY transcription factor 40 OS=Arabidopsis thaliana OX=3702 GN=WRKY40 PE=1 SV=1
	VaccDscaff1011-augustus-gene-0.5	1.93075	1.72132	1.39013	8.63012	8.75158	9.7543	3.7005	3.16321	4.48723	2.28287	2.06944	2.45376	1.22714	1.85754	1.95734	0.860918	0.920674	1.66772	2.43881	up	1.3156	up	0.543303	normal	0.152088	normal	-0.36496	normal	WRKY DNA -binding domain	Probable WRKY transcription factor 41 OS=Arabidopsis thaliana OX=3702 GN=WRKY41 PE=1 SV=2
	VaccDscaff22-augustus-gene-8.23	0.183179	0.775294	0.945564	3.59509	2.28452	3.77779	1.28169	1.35788	1.40976	1.18526	0.381328	0.299192	0.443498	0.27093	0.807258	0.170765	0.275055	0.088316	1.83136	up	1.10289	normal	0.0675435	normal	-0.133617	normal	--	--	WRKY DNA -binding domain	Probable WRKY transcription factor 41 OS=Arabidopsis thaliana OX=3702 GN=WRKY41 PE=1 SV=2
	VaccDscaff10-augustus-gene-390.33	22.7815	28.0539	25.7709	52.4314	48.0903	53.5932	30.1554	30.6698	35.3713	21.8466	18.8557	20.1782	15.3	16.5434	16.2495	13.7102	14.4054	14.8023	1.11843	up	0.510478	normal	-0.197601	normal	-0.506326	normal	-0.677258	normal	WRKY DNA -binding domain	Probable WRKY transcription factor 48 OS=Arabidopsis thaliana OX=3702 GN=WRKY48 PE=2 SV=1
	VaccDscaff4-augustus-gene-12.25	38.9097	42.35	38.8454	73.0647	77.9536	78.1025	53.252	53.9984	55.0678	33.6978	34.1105	33.6993	31.9594	28.6087	31.092	24.3618	21.5506	25.6439	1.04887	up	0.61819	normal	-0.108974	normal	-0.226885	normal	-0.590025	normal	WRKY DNA -binding domain	Probable WRKY transcription factor 48 OS=Arabidopsis thaliana OX=3702 GN=WRKY48 PE=2 SV=1
	VaccDscaff4-augustus-gene-33.20	34.4027	34.8508	35.1539	63.1644	65.2523	67.734	45.2239	45.6502	47.5281	28.4217	29.1845	28.6094	24.867	23.802	26.7095	20.8102	18.6959	22.0472	1.02643	up	0.589738	normal	-0.142735	normal	-0.308606	normal	-0.605326	normal	WRKY DNA -binding domain	Probable WRKY transcription factor 48 OS=Arabidopsis thaliana OX=3702 GN=WRKY48 PE=2 SV=1
	VaccDscaff4-snap-gene-2.47	23.7819	22.0529	23.3845	46.8972	48.7204	47.6124	33.2142	32.4514	29.5325	18.3519	20.5197	18.9619	16.5665	16.6114	19.2022	13.2875	11.0368	12.5848	1.15808	up	0.640611	normal	-0.12511	normal	-0.242344	normal	-0.747385	normal	WRKY DNA -binding domain	Probable WRKY transcription factor 48 OS=Arabidopsis thaliana OX=3702 GN=WRKY48 PE=2 SV=1
	VaccDscaff5-augustus-gene-11.18	2.31597	2.48705	3.14285	5.50836	2.21159	6.31705	2.38923	2.98937	4.25667	1.77079	1.8696	1.85037	1.71429	0.964923	1.63472	1.37669	0.113823	0.67502	0.791077	normal	0.442944	normal	-0.381511	normal	-0.682855	normal	-1.49416	down	WRKY DNA -binding domain	Probable WRKY transcription factor 48 OS=Arabidopsis thaliana OX=3702 GN=WRKY48 PE=2 SV=1
	VaccDscaff8-augustus-gene-402.23	17.8022	20.4178	18.6977	39.1717	35.4051	37.1158	23.9559	22.8997	26.2472	15.4131	13.257	15.2239	12.7163	13.7778	12.2247	10.1596	10.0025	11.5288	1.0853	up	0.543398	normal	-0.241248	normal	-0.38908	normal	-0.684919	normal	WRKY DNA -binding domain	Probable WRKY transcription factor 48 OS=Arabidopsis thaliana OX=3702 GN=WRKY48 PE=2 SV=1
	VaccDscaff9-augustus-gene-2.36	22.7035	20.7545	21.9797	42.6314	44.7004	44.7407	25.8791	27.5303	28.3029	18.4204	19.0527	17.5939	15.2033	15.7942	15.6252	11.8173	11.321	12.7134	1.12235	up	0.502058	normal	-0.114688	normal	-0.325591	normal	-0.709318	normal	WRKY DNA -binding domain	Probable WRKY transcription factor 48 OS=Arabidopsis thaliana OX=3702 GN=WRKY48 PE=2 SV=1
	VaccDscaff21-augustus-gene-44.36	0.550002	0.423838	0.457267	1.63504	1.11717	2.20881	0.164137	0.216391	0.427787	0.04405	0.067228	0.064289	0.121326	0.175197	0.174266	0	0	0.016662	1.63586	up	-0.552395	normal	-2.34526	down	-1.27737	down	-4.35956	down	WRKY DNA -binding domain	Probable WRKY transcription factor 53 OS=Arabidopsis thaliana OX=3702 GN=WRKY53 PE=1 SV=1
	VaccDscaff22-augustus-gene-109.13	1.02603	0.665287	0.910543	3.98552	4.66181	3.45883	0.252301	0.458412	0.229765	0.145482	0.136471	0.16885	0.060358	0.075068	0.11401	0.129582	0.066608	0.073375	2.21883	up	-1.21482	down	-2.276	down	-3.04902	down	-2.9488	down	WRKY DNA -binding domain	Probable WRKY transcription factor 53 OS=Arabidopsis thaliana OX=3702 GN=WRKY53 PE=1 SV=1
	VaccDscaff26-augustus-gene-44.51	0.865445	1.25272	0.855884	3.40285	3.91786	4.4914	0.476862	0.893506	0.848605	0.103374	0.510613	0.313998	0.152964	0.371209	0.247035	0	0	0	1.921	up	-0.216582	normal	-1.25843	normal	-1.60533	down	-5.26032	down	WRKY DNA -binding domain	Probable WRKY transcription factor 53 OS=Arabidopsis thaliana OX=3702 GN=WRKY53 PE=1 SV=1
	VaccDscaff29-augustus-gene-44.32	0.717393	0.741521	0.703709	2.40223	3.84619	3.34337	0.861496	0.905721	0.880013	0.288999	0.241206	0.199082	0.34235	0.20197	0.315245	0.073608	0	0.041374	2.08091	up	0.463009	normal	-1.29986	down	-1.07791	down	-3.38562	down	WRKY DNA -binding domain	Probable WRKY transcription factor 53 OS=Arabidopsis thaliana OX=3702 GN=WRKY53 PE=1 SV=1
	VaccDscaff43-augustus-gene-258.25	0.423684	0.787392	0.756002	1.73085	1.62259	2.92792	0.349486	0.247153	0.387037	0.152854	0.107738	0.054956	0.075848	0.086976	0.063496	0.119354	0.072274	0.057214	1.60193	up	-0.76552	normal	-2.26634	down	-2.74527	down	-2.64231	down	WRKY DNA -binding domain	Probable WRKY transcription factor 53 OS=Arabidopsis thaliana OX=3702 GN=WRKY53 PE=1 SV=1
	VaccDscaff11-snap-gene-132.20	7.14108	5.72072	6.14712	15.0241	14.5411	15.3063	15.8938	15.4427	16.833	12.2288	13.2709	13.6242	14.4786	13.7641	17.5187	13.7606	14.3617	14.5105	1.32138	up	1.50753	up	1.15558	up	1.4073	up	1.30525	up	WRKY DNA -binding domain	Probable WRKY transcription factor 65 OS=Arabidopsis thaliana OX=3702 GN=WRKY65 PE=2 SV=1
	VaccDscaff15-augustus-gene-123.18	2.76293	2.94162	3.10397	6.08536	7.07251	5.93738	6.46475	6.86944	7.73641	5.69921	5.54109	6.50638	5.83654	6.21459	5.56092	6.57051	6.76703	6.4266	1.17831	up	1.41834	up	1.11809	up	1.14413	up	1.30278	up	WRKY DNA -binding domain	Probable WRKY transcription factor 65 OS=Arabidopsis thaliana OX=3702 GN=WRKY65 PE=2 SV=1
	VaccDscaff19-snap-gene-214.17	10.9085	11.5661	11.2461	23.0637	22.4448	25.4906	24.7773	25.1602	23.9524	18.4348	18.314	17.5545	21.8539	21.026	21.943	18.7874	17.3921	18.6039	1.1791	up	1.30966	up	0.814669	normal	1.09875	up	0.850255	normal	WRKY DNA -binding domain	Probable WRKY transcription factor 65 OS=Arabidopsis thaliana OX=3702 GN=WRKY65 PE=2 SV=1
	VaccDscaff24-snap-gene-263.22	8.43699	9.12489	8.85736	19.9161	18.5665	19.5848	23.0591	21.0855	23.138	17.084	16.5416	18.5405	21.719	20.387	21.0506	18.9896	21.1398	19.0424	1.23923	up	1.52333	up	1.1036	up	1.41096	up	1.30914	up	WRKY DNA -binding domain	Probable WRKY transcription factor 65 OS=Arabidopsis thaliana OX=3702 GN=WRKY65 PE=2 SV=1
	VaccDscaff12-processed-gene-99.16	24.6532	25.2296	26.1611	49.09	54.8613	55.0373	43.6367	40.2316	44.0562	25.3712	26.9811	24.0201	24.0057	20.9956	22.8263	15.2745	14.5685	14.8431	1.17513	up	0.931791	normal	0.139143	normal	-0.00340963	normal	-0.611009	normal	Plant zinc cluster domain	Probable WRKY transcription factor 7 OS=Arabidopsis thaliana OX=3702 GN=WRKY7 PE=1 SV=1
	VaccDscaff40-augustus-gene-29.27	29.2917	27.6295	26.8882	55.6636	56.8666	63.1587	50.4875	53.9223	49.0265	29.6942	27.6798	28.1704	25.5721	24.5986	24.2686	16.8523	16.8014	15.1082	1.1799	up	1.05332	up	0.161065	normal	-0.00879132	normal	-0.626067	normal	WRKY DNA -binding domain	Probable WRKY transcription factor 7 OS=Arabidopsis thaliana OX=3702 GN=WRKY7 PE=1 SV=1
	VaccDscaff41-augustus-gene-40.26	14.1271	13.7524	13.1547	28.8677	29.6149	31.9088	23.2658	26.4858	24.3308	13.42	14.4593	14.1076	12.2687	10.0859	12.6821	8.87086	8.4084	9.19393	1.24916	up	1.03209	up	0.165081	normal	-0.0669847	normal	-0.474615	normal	WRKY DNA -binding domain	Probable WRKY transcription factor 7 OS=Arabidopsis thaliana OX=3702 GN=WRKY7 PE=1 SV=1
	VaccDscaff41-augustus-gene-41.27	32.3382	34.6226	32.3373	65.4592	64.0971	67.3229	52.2259	50.428	54.4299	30.57	34.5613	34.9924	28.6759	27.0883	29.5808	21.8979	19.2414	22.2633	1.10529	up	0.844275	normal	0.145628	normal	-0.056956	normal	-0.490946	normal	WRKY DNA -binding domain	Probable WRKY transcription factor 7 OS=Arabidopsis thaliana OX=3702 GN=WRKY7 PE=1 SV=1
	VaccDscaff7-augustus-gene-21.16	0.147428	0.072349	0.451955	5.37231	5.68394	6.17347	3.78659	2.53147	3.15064	0.820886	0.438218	0.312376	0.522254	0.529205	0.482214	0.498334	0.189333	0.095649	3.76283	up	3.47984	up	--	--	--	--	--	--	WRKY DNA -binding domain	Probable WRKY transcription factor 7 OS=Arabidopsis thaliana OX=3702 GN=WRKY7 PE=1 SV=1
	VaccDscaff17-processed-gene-5.3	6.38765	5.95757	5.31961	10.2252	10.7734	9.67474	2.77995	1.82313	2.88025	3.38706	3.49422	3.68334	2.96665	2.21405	0.305727	1.78877	1.77995	1.53772	0.8884	normal	-1.02052	down	-0.598528	normal	-1.1366	normal	-1.60518	down	WRKY DNA -binding domain	Probable WRKY transcription factor 70 OS=Arabidopsis thaliana OX=3702 GN=WRKY70 PE=1 SV=1
	VaccDscaff17-snap-gene-5.25	8.53427	11.1426	10.5329	25.3303	26.7276	27.8583	6.61791	6.72335	7.5547	8.19796	7.82098	6.98179	5.77944	5.16432	4.69495	3.62346	2.93241	4.01705	1.49101	up	-0.340306	normal	-0.254809	normal	-0.771469	normal	-1.3335	down	WRKY DNA -binding domain	Probable WRKY transcription factor 70 OS=Arabidopsis thaliana OX=3702 GN=WRKY70 PE=1 SV=1
	VaccDscaff21-augustus-gene-105.23	0.407082	0.365132	0.360199	0.614667	0.701679	0.493375	1.00912	0.722576	0.375592	0.95645	0.89765	0.789323	0.619378	0.259717	0.441934	0.313525	0.473776	0.386465	--	--	--	--	1.20221	up	--	--	--	--	WRKY DNA -binding domain	Probable WRKY transcription factor 70 OS=Arabidopsis thaliana OX=3702 GN=WRKY70 PE=1 SV=1
	VaccDscaff27-processed-gene-4.3	1.01739	0.499293	0.778284	3.35316	1.32644	2.90173	0.284463	0.637386	0.554927	0.420923	0.63869	0.922521	0.28638	0.632999	0.272554	0.298736	0	0.041933	1.39585	up	--	--	-0.0665356	normal	--	--	--	--	WRKY DNA -binding domain	Probable WRKY transcription factor 70 OS=Arabidopsis thaliana OX=3702 GN=WRKY70 PE=1 SV=1
	VaccDscaff27-snap-gene-4.30	5.9764	6.32958	5.96415	15.5966	15.711	17.469	4.4147	4.10458	6.43793	5.94287	5.28916	5.08912	3.13909	2.14946	3.22098	1.72681	1.82904	2.17989	1.50323	up	-0.102486	normal	-0.0288859	normal	-0.921373	normal	-1.48515	down	WRKY DNA -binding domain	Probable WRKY transcription factor 70 OS=Arabidopsis thaliana OX=3702 GN=WRKY70 PE=1 SV=1
	VaccDscaff33-augustus-gene-233.16	0.637573	0.831874	0.510878	0.692998	0.766737	1.05723	1.41404	1.15023	1.21922	1.13091	0.711065	0.587759	0.855614	0.464478	0.772124	0.522929	0.705455	0.625817	0.372027	normal	1.02954	up	0.375954	normal	0.224377	normal	0.0478252	normal	WRKY DNA -binding domain	Probable WRKY transcription factor 70 OS=Arabidopsis thaliana OX=3702 GN=WRKY70 PE=1 SV=1
	VaccDscaff34-augustus-gene-288.34	5.88017	6.96733	7.40382	17.2139	16.8862	17.499	4.99497	5.04492	2.96845	6.83066	3.56654	5.23139	4.05185	2.87156	3.52395	2.82396	2.40605	2.44193	1.43294	up	-0.438858	normal	-0.240368	normal	-0.771868	normal	-1.22061	down	WRKY DNA -binding domain	Probable WRKY transcription factor 70 OS=Arabidopsis thaliana OX=3702 GN=WRKY70 PE=1 SV=1
	VaccDscaff34-processed-gene-288.6	2.16683	1.65115	3.01211	3.14382	2.39812	2.91396	0.75388	0.9548	0.542136	0.968092	0.412109	1.02243	0.233575	0.255168	1.31852	0.33106	0.345866	0.265256	0.375285	normal	-1.29004	down	-1.23085	down	-1.51431	down	-2.45166	down	WRKY DNA -binding domain	Probable WRKY transcription factor 70 OS=Arabidopsis thaliana OX=3702 GN=WRKY70 PE=1 SV=1
	VaccDscaff42-augustus-gene-227.32	5.68796	6.09905	5.64559	11.727	11.8059	13.2162	10.7133	9.3007	9.00732	7.16437	6.02079	6.43876	4.23865	4.37713	4.18541	3.5474	3.56749	3.07846	1.17269	up	0.910709	normal	0.299895	normal	-0.280297	normal	-0.61271	normal	WRKY DNA -binding domain	Probable WRKY transcription factor 70 OS=Arabidopsis thaliana OX=3702 GN=WRKY70 PE=1 SV=1
	VaccDscaff45-augustus-gene-63.20	3.22995	3.54698	3.13183	9.07021	10.7606	10.2842	2.79263	2.90586	2.7607	3.2454	2.40728	2.51662	2.33302	1.84417	2.39575	1.33024	1.9888	1.5592	1.65422	up	-0.0442956	normal	-0.14215	normal	-0.415063	normal	-0.85148	normal	WRKY DNA -binding domain	Probable WRKY transcription factor 70 OS=Arabidopsis thaliana OX=3702 GN=WRKY70 PE=1 SV=1
	VaccDscaff45-processed-gene-63.4	7.03913	6.22813	5.84269	11.9074	11.2221	10.9571	3.10048	3.71686	3.13888	3.75505	3.94762	4.27334	2.80667	2.75949	5.50042	1.75333	1.51486	1.92653	0.929424	normal	-0.740661	normal	-0.533002	normal	-0.615513	normal	-1.68209	down	WRKY DNA -binding domain	Probable WRKY transcription factor 70 OS=Arabidopsis thaliana OX=3702 GN=WRKY70 PE=1 SV=1
	VaccDscaff35-augustus-gene-162.12	4.73096	5.24468	4.08272	4.45929	6.10311	5.28254	13.8605	14.1464	14.1127	12.4438	10.2838	13.1463	14.5541	17.4344	12.2978	15.4565	17.4803	16.0241	0.274933	normal	1.74199	up	1.45169	up	1.78612	up	1.93112	up	WRKY DNA -binding domain	Probable WRKY transcription factor 75 OS=Arabidopsis thaliana OX=3702 GN=WRKY75 PE=1 SV=1
	VaccDscaff36-augustus-gene-194.40	7.00115	7.48279	6.89971	7.40214	8.22156	8.18155	22.0839	22.3299	20.2956	19.0111	17.6466	18.775	23.6852	25.0764	19.7295	26.6708	23.8609	24.4806	0.266294	normal	1.7642	up	1.4888	up	1.82179	up	1.95051	up	WRKY DNA -binding domain	Probable WRKY transcription factor 75 OS=Arabidopsis thaliana OX=3702 GN=WRKY75 PE=1 SV=1
	VaccDscaff4-augustus-gene-261.18	15.7936	16.156	14.6774	21.7789	19.565	21.0291	54.1986	54.4906	53.116	41.806	41.301	42.8548	53.9253	61.0693	52.8934	65.9696	56.3354	59.8415	0.534706	normal	1.97061	up	1.5567	up	1.99889	up	2.11074	up	WRKY DNA -binding domain	Probable WRKY transcription factor 75 OS=Arabidopsis thaliana OX=3702 GN=WRKY75 PE=1 SV=1
	VaccDscaff9-augustus-gene-223.19	5.85651	3.62828	4.68628	6.0862	4.84553	6.65024	19.8571	15.9817	16.1467	14.9405	15.0014	14.6446	17.1305	22.5341	17.7264	20.9505	21.76	19.4228	0.391459	normal	2.00648	up	1.737	up	2.12869	up	2.24612	up	WRKY DNA -binding domain	Probable WRKY transcription factor 75 OS=Arabidopsis thaliana OX=3702 GN=WRKY75 PE=1 SV=1
	VaccDscaff6-snap-gene-390.37	0.858047	0.868613	0.569413	1.28253	0.30087	0.535094	1.83197	2.21037	2.6396	1.54426	1.20755	1.33947	1.21743	1.12908	1.54102	1.02436	1.08234	1.58205	--	--	1.57339	up	0.846924	normal	0.839165	normal	0.76412	normal	WRKY DNA -binding domain	WRKY DNA-binding transcription factor 70 OS=Solanum lycopersicum OX=4081 GN=WRKY70 PE=2 SV=1
	VaccDscaff12-snap-gene-296.36	2.55665	2.1182	2.95046	14.6011	17.5728	17.2949	8.94066	6.89579	9.92104	4.63259	4.19751	4.61593	4.23178	5.41097	4.96675	4.74117	3.00782	3.48473	2.69021	up	1.88751	up	0.919507	normal	1.06932	up	0.688836	normal	WRKY DNA -binding domain	WRKY transcription factor 22 OS=Arabidopsis thaliana OX=3702 GN=WRKY22 PE=2 SV=1
	VaccDscaff1617-snap-gene-0.4	15.8224	12.7323	14.5412	74.1531	73.8621	77.5914	42.7601	42.7638	43.2529	20.8876	21.9003	20.5035	23.8383	21.2379	20.3261	19.4329	17.7281	18.6978	2.47464	up	1.75235	up	0.680901	normal	0.75763	normal	0.523848	normal	WRKY DNA -binding domain	WRKY transcription factor 22 OS=Arabidopsis thaliana OX=3702 GN=WRKY22 PE=2 SV=1
	VaccDscaff22-augustus-gene-10.31	14.9981	13.9185	14.4411	42.3035	44.8234	45.5015	40.4312	38.5015	40.5189	22.7574	21.4977	22.2734	20.1188	21.2552	20.1947	17.8338	16.7242	17.9149	1.71706	up	1.63973	up	0.745425	normal	0.664223	normal	0.427252	normal	WRKY DNA -binding domain	WRKY transcription factor 22 OS=Arabidopsis thaliana OX=3702 GN=WRKY22 PE=2 SV=1
	VaccDscaff22-augustus-gene-15.21	9.30043	9.65602	10.3728	54.0301	52.6957	57.2235	32.7465	29.1745	32.9315	16.8156	15.3204	15.3244	19.8224	15.2905	16.3905	14.7588	13.3099	13.2914	2.57666	up	1.86732	up	0.820208	normal	0.965745	normal	0.645888	normal	WRKY DNA -binding domain	WRKY transcription factor 22 OS=Arabidopsis thaliana OX=3702 GN=WRKY22 PE=2 SV=1
	VaccDscaff23-augustus-gene-96.33	2.26367	1.71381	1.94821	11.9772	12.0297	12.084	7.10086	7.47928	6.53492	3.5874	3.61283	3.57109	3.27023	3.92007	2.97426	2.18846	3.05766	2.4792	2.6205	up	1.97494	up	0.963001	normal	0.916168	normal	0.516563	normal	WRKY DNA -binding domain	WRKY transcription factor 22 OS=Arabidopsis thaliana OX=3702 GN=WRKY22 PE=2 SV=1
	VaccDscaff40-snap-gene-189.38	1.38138	1.35406	0.88288	7.68195	7.54325	8.38592	5.25821	4.28956	4.88991	2.06577	1.54693	1.86962	2.42396	2.42127	2.82799	1.47488	1.16597	1.75878	2.62485	up	2.09689	up	0.684151	normal	1.18826	up	0.412742	normal	WRKY DNA -binding domain	WRKY transcription factor 22 OS=Arabidopsis thaliana OX=3702 GN=WRKY22 PE=2 SV=1
	VaccDscaff41-augustus-gene-176.26	2.31679	2.3978	2.75534	11.7383	11.6921	13.7075	8.37918	7.23508	8.08477	3.17415	2.92509	2.31057	3.27956	3.22075	4.0381	3.12155	2.39591	3.08556	2.33736	up	1.81723	up	0.296045	normal	0.640699	normal	0.350884	normal	WRKY DNA -binding domain	WRKY transcription factor 22 OS=Arabidopsis thaliana OX=3702 GN=WRKY22 PE=2 SV=1
	VaccDscaff11-augustus-gene-119.38	2.05225	1.31451	1.82283	9.15857	8.88591	9.44204	7.17421	7.77871	6.95934	2.33249	2.35907	1.85447	2.52042	2.3091	2.3545	1.56722	1.50057	1.30722	2.39617	up	2.21177	up	0.448816	normal	0.610581	normal	-0.0914552	normal	WRKY DNA -binding domain	WRKY transcription factor 28 OS=Arabidopsis thaliana OX=3702 GN=WRKY28 PE=2 SV=1
	VaccDscaff19-augustus-gene-193.27	3.55927	3.23214	3.25179	16.2423	17.9088	17.3252	13.241	14.1299	13.9712	4.77703	5.36327	5.01829	5.28536	4.93779	4.81943	2.80187	3.09703	2.4306	2.42342	up	2.20551	up	0.714311	normal	0.735244	normal	-0.115586	normal	WRKY DNA -binding domain	WRKY transcription factor 28 OS=Arabidopsis thaliana OX=3702 GN=WRKY28 PE=2 SV=1
	VaccDscaff19-augustus-gene-201.33	4.55351	4.35168	4.46119	22.1931	22.3939	23.0507	19.8138	19.3795	19.7861	8.37769	6.66246	6.1385	6.90097	8.19126	7.89536	3.77907	3.80436	3.84822	2.42293	up	2.311	up	0.781352	normal	0.931731	normal	-0.0714792	normal	WRKY DNA -binding domain	WRKY transcription factor 28 OS=Arabidopsis thaliana OX=3702 GN=WRKY28 PE=2 SV=1
	VaccDscaff24-augustus-gene-286.29	2.92152	2.41856	2.73356	11.7189	13.9048	14.0926	12.0562	11.2569	10.9796	4.16325	4.65209	3.951	4.51752	4.55282	4.47355	2.23077	2.41322	1.79554	2.328	up	2.23903	up	0.772423	normal	0.888865	normal	-0.173382	normal	WRKY DNA -binding domain	WRKY transcription factor 28 OS=Arabidopsis thaliana OX=3702 GN=WRKY28 PE=2 SV=1
	VaccDscaff11-augustus-gene-207.26	10.3118	10.3058	10.6892	24.452	26.1489	27.6535	32.5165	35.0083	33.1259	20.997	21.4652	20.3368	30.543	29.7142	30.584	24.5897	25.3915	25.4901	1.42795	up	1.86307	up	1.13207	up	1.69275	up	1.41945	up	WRKY DNA -binding domain	WRKY transcription factor 6 OS=Arabidopsis thaliana OX=3702 GN=WRKY6 PE=1 SV=1
	VaccDscaff15-augustus-gene-200.28	6.42193	6.22905	7.21724	13.926	14.3435	16.0722	20.7717	21.088	18.1406	11.8496	12.5038	12.5262	16.1926	17.4981	16.9286	13.8418	12.2871	13.4527	1.25356	up	1.76591	up	1.01638	up	1.50091	up	1.14156	up	WRKY DNA -binding domain	WRKY transcription factor 6 OS=Arabidopsis thaliana OX=3702 GN=WRKY6 PE=1 SV=1
	VaccDscaff19-augustus-gene-273.26	7.67961	8.27802	8.25979	18.9837	19.0366	20.5945	24.3972	27.2019	24.0437	16.0956	18.5955	17.313	25.1262	21.7827	25.1503	18.1695	17.0275	19.7061	1.37995	up	1.81839	up	1.22645	up	1.72482	up	1.32898	up	WRKY DNA -binding domain	WRKY transcription factor 6 OS=Arabidopsis thaliana OX=3702 GN=WRKY6 PE=1 SV=1
	VaccDscaff24-augustus-gene-191.23	33.0588	36.1661	31.3096	73.6256	77.1513	78.6574	91.4788	97.9324	97.4829	66.6	66.8831	66.5247	86.8212	79.5627	85.2752	70.9676	65.159	71.3392	1.30602	up	1.69381	up	1.1225	up	1.48175	up	1.1969	up	WRKY DNA -binding domain	WRKY transcription factor 6 OS=Arabidopsis thaliana OX=3702 GN=WRKY6 PE=1 SV=1
	VaccDscaff37-augustus-gene-20.21	8.68126	9.99328	9.22773	19.1473	21.4039	20.9179	13.2625	13.1183	12.3603	10.6636	12.4362	11.5471	11.4129	9.91532	11.0934	6.45983	6.87108	6.69835	1.24526	up	0.654927	normal	0.443244	normal	0.376676	normal	-0.322643	normal	WRKY DNA -binding domain	WRKY transcription factor 6 OS=Arabidopsis thaliana OX=3702 GN=WRKY6 PE=1 SV=1
	VaccDscaff39-augustus-gene-278.17	8.38232	9.07658	9.24251	22.2502	22.8996	22.971	15.6552	16.7569	16.3318	12.5729	13.126	13.5228	12.5693	12.0913	12.6422	10.5591	9.82404	11.0096	1.45749	up	1.04861	up	0.683076	normal	0.640924	normal	0.387239	normal	WRKY DNA -binding domain	WRKY transcription factor 6 OS=Arabidopsis thaliana OX=3702 GN=WRKY6 PE=1 SV=1
	VaccDscaff6-augustus-gene-39.30	0.731542	0.952495	0.76547	1.16014	1.69679	1.8178	1.0535	0.932046	0.524844	0.357765	0.340541	0.521514	0.375807	0.197513	0.310298	0.128543	0.077681	0.129841	0.905799	normal	0.207956	normal	-0.78343	normal	-1.16779	normal	-2.39442	down	WRKY DNA -binding domain	WRKY transcription factor 6 OS=Arabidopsis thaliana OX=3702 GN=WRKY6 PE=1 SV=1
	VaccDscaff6-augustus-gene-98.16	10.2702	9.65438	10.7638	26.003	26.2156	27.6646	19.3322	19.6492	19.6166	14.767	16.418	15.4594	14.8592	15.199	16.224	12.0101	11.1717	12.2367	1.48397	up	1.11223	up	0.731325	normal	0.748518	normal	0.358996	normal	WRKY DNA -binding domain	WRKY transcription factor 6 OS=Arabidopsis thaliana OX=3702 GN=WRKY6 PE=1 SV=1
	VaccDscaff93-augustus-gene-0.19	1.27187	1.00445	1.02777	1.71939	1.86196	2.04176	1.15389	1.06398	1.10752	0.344516	0.714127	0.573468	0.335362	0.398474	0.600643	0.26045	0.058455	0.204721	0.795232	normal	0.180466	normal	-0.789333	normal	-1.06583	down	-2.23354	down	WRKY DNA -binding domain	WRKY transcription factor 6 OS=Arabidopsis thaliana OX=3702 GN=WRKY6 PE=1 SV=1
	VaccDscaff2-processed-gene-221.4	11.5411	13.2462	13.1222	18.9117	18.2574	23.1307	25.0623	26.4698	24.9586	18.3116	15.2759	16.8572	11.2577	11.2554	12.1612	12.2764	13.4576	12.9453	0.774197	normal	1.19088	up	0.53862	normal	0.0318367	normal	0.18141	normal	WRKY DNA -binding domain	WRKY transcription factor 71 OS=Arabidopsis thaliana OX=3702 GN=WRKY71 PE=2 SV=1
	VaccDscaff13-augustus-gene-265.24	9.17973	7.71655	7.76447	24.0457	24.0483	25.2167	12.8479	11.4475	12.2539	3.79538	3.9658	3.50417	3.21361	3.67754	3.75749	2.38319	1.91675	2.40121	1.66374	up	0.744395	normal	-0.98141	normal	-1.03795	down	-1.6982	down	WRKY DNA -binding domain	WRKY transcription factor 72A OS=Solanum lycopersicum OX=4081 GN=WRKY72A PE=2 SV=1
	VaccDscaff13-augustus-gene-265.25	0.850027	0.783833	0.695331	2.5484	2.49542	2.83088	1.05445	1.12207	0.937069	0.330893	0	0.42211	0.322723	0.306863	0.547762	0.142928	0.261871	0.237385	1.69356	up	0.564186	normal	-1.03251	normal	-0.74521	normal	-1.53353	down	WRKY DNA -binding domain	WRKY transcription factor 72A OS=Solanum lycopersicum OX=4081 GN=WRKY72A PE=2 SV=1
	VaccDscaff16-augustus-gene-54.32	0.295696	0.385995	0.381002	2.26303	2.16928	1.93154	1.05966	1.09595	1.03692	0.116151	0.338578	0.468918	0.190877	0.472321	0.5804	0.261719	0.186395	0.359755	2.31464	up	1.62291	up	--	--	--	--	--	--	WRKY DNA -binding domain	WRKY transcription factor 72A OS=Solanum lycopersicum OX=4081 GN=WRKY72A PE=2 SV=1
	VaccDscaff18-augustus-gene-346.34	0.400095	0.259361	0.546196	2.03023	1.60414	1.97178	0.648663	0.612543	1.06847	0.288047	0.447193	0.187764	0.291733	0.442755	0.178289	0.416733	0.156248	0.241565	1.944	up	1.00618	normal	--	--	--	--	--	--	WRKY DNA -binding domain	WRKY transcription factor 72A OS=Solanum lycopersicum OX=4081 GN=WRKY72A PE=2 SV=1
	VaccDscaff30-augustus-gene-136.19	0.237639	0.262315	0.353085	0.853918	0.892867	0.841311	0.33869	0.309595	0.464195	0.246883	0.082551	0.176319	0.249441	0.212508	0.305868	0.117546	0.052504	0.064492	1.30778	up	--	--	--	--	--	--	--	--	WRKY DNA -binding domain	WRKY transcription factor 72A OS=Solanum lycopersicum OX=4081 GN=WRKY72A PE=2 SV=1
	VaccDscaff30-augustus-gene-136.20	17.9994	17.1465	19.8707	48.2901	51.4276	50.3306	25.4536	23.6343	26.4328	9.45286	9.94094	9.40862	9.83693	7.33278	9.89584	7.11429	5.87248	6.72781	1.54987	up	0.636984	normal	-0.794534	normal	-0.856498	normal	-1.31633	down	WRKY DNA -binding domain	WRKY transcription factor 72A OS=Solanum lycopersicum OX=4081 GN=WRKY72A PE=2 SV=1
	VaccDscaff30-processed-gene-138.10	0.683081	1.19607	0.328205	2.59415	3.15684	2.77744	1.14639	1.68273	2.15644	0.447728	0.125329	0.58863	0.466315	0.440073	0.491906	0.338485	0.700278	0	1.49019	up	--	--	--	--	--	--	--	--	WRKY DNA -binding domain	WRKY transcription factor 72A OS=Solanum lycopersicum OX=4081 GN=WRKY72A PE=2 SV=1
	VaccDscaff32-augustus-gene-111.16	23.7852	24.1651	26.3196	76.7813	81.5003	82.6278	37.08	37.6863	37.0644	11.6794	11.8342	11.5686	12.8532	12.2625	13.4498	6.81806	7.39728	8.40143	1.80295	up	0.772061	normal	-0.943401	normal	-0.78098	normal	-1.55162	down	WRKY DNA -binding domain	WRKY transcription factor 72A OS=Solanum lycopersicum OX=4081 GN=WRKY72A PE=2 SV=1
	VaccDscaff32-augustus-gene-112.21	1.17908	1.2716	0.912117	5.84875	4.69119	7.10472	3.36062	2.68452	3.32292	0.772743	0.679309	0.609205	0.805213	0.381101	1.21313	0.044317	0.151269	0.033505	2.27851	up	1.58743	up	-0.523552	normal	-0.300353	normal	-3.14377	down	WRKY DNA -binding domain	WRKY transcription factor 72A OS=Solanum lycopersicum OX=4081 GN=WRKY72A PE=2 SV=1
	VaccDscaff42-augustus-gene-178.18	15.6291	14.1537	13.9837	40.304	41.0713	41.2982	20.3717	20.8806	21.0436	8.29299	7.16357	6.67711	8.60624	5.97486	8.3397	5.62038	4.00781	5.00091	1.5932	up	0.690295	normal	-0.842387	normal	-0.763877	normal	-1.41125	down	WRKY DNA -binding domain	WRKY transcription factor 72A OS=Solanum lycopersicum OX=4081 GN=WRKY72A PE=2 SV=1
	VaccDscaff15-snap-gene-305.29	26.1921	25.9482	28.3465	51.3379	51.0477	53.686	59.2265	55.6573	58.7321	40.6821	38.33	38.5141	45.5202	42.4269	48.7974	37.0468	35.7085	38.4564	1.06997	up	1.28898	up	0.675336	normal	0.920585	normal	0.6181	normal	WRKY DNA -binding domain	WRKY transcription factor WRKY24 OS=Oryza sativa subsp. indica OX=39946 GN=WRKY24 PE=2 SV=1
	VaccDscaff19-augustus-gene-368.29	14.5389	14.2006	14.8403	31.3881	34.7817	33.8307	37.1657	38.912	37.4208	26.035	26.3319	24.9327	25.8883	28.2886	30.3324	23.889	22.7853	24.0896	1.30722	up	1.56034	up	0.955034	normal	1.11032	up	0.850714	normal	WRKY DNA -binding domain	WRKY transcription factor WRKY24 OS=Oryza sativa subsp. indica OX=39946 GN=WRKY24 PE=2 SV=1
	VaccDscaff24-snap-gene-64.33	13.1166	10.9484	10.6858	22.4259	22.26	24.7669	25.7308	23.7043	28.0738	20.2973	19.109	17.5253	20.2205	18.7522	22.5825	18.1394	16.078	19.0181	1.10469	up	1.33251	up	0.837969	normal	0.977482	normal	0.764499	normal	WRKY DNA -binding domain	WRKY transcription factor WRKY24 OS=Oryza sativa subsp. indica OX=39946 GN=WRKY24 PE=2 SV=1
	VaccDscaff43-processed-gene-32.17	0.807537	0.572437	0.414984	1.25256	0.779136	1.23237	2.03693	1.25671	1.3698	0.719152	0.326898	0.348004	0.579176	0.452544	0.746555	0.124937	0.250873	0.506593	0.741749	normal	1.407	up	--	--	--	--	--	--	WRKY DNA -binding domain	WRKY transcription factor WRKY24 OS=Oryza sativa subsp. indica OX=39946 GN=WRKY24 PE=2 SV=1
	VaccDscaff46-augustus-gene-175.33	0.610824	0.563155	0.384915	0.903699	1.19948	1.5114	1.88969	1.8658	1.37077	1.02957	0.598145	1.04911	0.564231	0.432587	0.452384	0.368553	0.335034	0.280957	1.0879	up	1.78301	up	0.822976	normal	0.0667019	normal	--	--	WRKY DNA -binding domain	WRKY transcription factor WRKY24 OS=Oryza sativa subsp. indica OX=39946 GN=WRKY24 PE=2 SV=1
	VaccDscaff34-augustus-gene-280.25	0.920433	0.725487	0.924513	2.0928	1.44279	2.34768	2.37117	1.85999	2.5429	0.861032	0.58046	0.894177	0.939818	1.24678	1.47236	0.636678	0.68946	1.15277	1.15705	up	1.5152	up	-0.00874296	normal	0.620879	normal	0.0921071	normal	WRKY DNA -binding domain	WRKY transcription factor WRKY24 OS=Oryza sativa subsp. japonica OX=39947 GN=WRKY24 PE=2 SV=1
	VaccDscaff43-augustus-gene-79.16	2.7971	2.44035	1.75833	4.53946	3.89532	4.97347	5.86725	5.50396	4.10266	2.81672	2.65326	2.48177	3.17604	3.04659	2.9206	2.37961	2.69506	2.21919	0.993228	normal	1.29284	up	0.307244	normal	0.535157	normal	0.207585	normal	WRKY DNA -binding domain	WRKY transcription factor WRKY24 OS=Oryza sativa subsp. japonica OX=39947 GN=WRKY24 PE=2 SV=1
	VaccDscaff43-augustus-gene-91.27	23.0055	23.3159	24.8979	48.8401	48.165	53.4655	48.9099	54.2455	51.0828	29.0719	28.2254	27.2918	28.6843	24.4311	28.8761	19.421	17.4536	20.2769	1.19101	up	1.2945	up	0.379034	normal	0.361548	normal	-0.162883	normal	WRKY DNA -binding domain	WRKY transcription factor WRKY24 OS=Oryza sativa subsp. japonica OX=39947 GN=WRKY24 PE=2 SV=1
	VaccDscaff47-augustus-gene-120.37	23.0689	22.5389	22.7091	44.2078	43.0765	44.4162	37.6041	40.6166	43.3952	21.561	24.9275	24.9128	22.3315	21.1809	23.4681	16.5175	16.0125	15.4617	1.06423	up	1.0127	up	0.196573	normal	0.131814	normal	-0.355123	normal	WRKY DNA -binding domain	WRKY transcription factor WRKY24 OS=Oryza sativa subsp. japonica OX=39947 GN=WRKY24 PE=2 SV=1
bHLH	VaccDscaff14-snap-gene-304.33	2.66972	3.0655	2.46544	1.43203	1.09835	1.3394	1.06892	1.25259	1.22388	1.87005	1.33036	1.45623	0.891703	0.942318	0.61974	1.1396	0.966057	0.654637	-0.903628	normal	-1.00717	down	-0.667546	normal	-1.5276	down	-1.38579	down	Leucine rich repeat	Putative transcription factor bHLH041 OS=Arabidopsis thaliana OX=3702 GN=BHLH41 PE=3 SV=1
	VaccDscaff25-augustus-gene-353.25	0.779381	0.777622	0.637399	0.466685	0.505647	0.542547	0.294561	0.305466	0.323923	0.598761	0.500019	0.476439	0.29397	0.28873	0.265768	0.338642	0.190751	0.324273	-0.368337	normal	-1.00795	down	-0.329634	normal	-1.14695	down	-1.14162	down	Helix-loop-helix DNA-binding domain	Putative transcription factor bHLH041 OS=Arabidopsis thaliana OX=3702 GN=BHLH41 PE=3 SV=1
	VaccDscaff29-augustus-gene-4.17	1.54019	0.925036	1.00694	0.944902	1.1049	0.766914	0.620237	0.546693	0.76224	0.50127	0.623361	0.795703	0.307873	0.445497	0.213145	0.510043	0.19566	0.387916	-0.143491	normal	-0.605661	normal	-0.663881	normal	-1.50817	down	-1.34579	down	Helix-loop-helix DNA-binding domain	Putative transcription factor bHLH041 OS=Arabidopsis thaliana OX=3702 GN=BHLH41 PE=3 SV=1
	VaccDscaff35-augustus-gene-219.31	0.687447	0.805945	0.685758	0.46959	1.03732	0.41437	0.453945	0.76905	0.737493	0.344648	0.20322	0.240046	0.271296	0.61653	0.21246	0.301952	0.187974	0.200815	-0.041859	normal	0.0408189	normal	-1.15214	normal	-0.695318	normal	-1.35765	down	Helix-loop-helix DNA-binding domain	Transcription factor BHLH089 OS=Oryza sativa subsp. japonica OX=39947 GN=BHLH089 PE=1 SV=1
	VaccDscaff4-augustus-gene-312.22	1.00346	1.11182	1.00467	1.0705	1.33354	0.991961	0.891703	1.0534	1.17108	0.555534	0.699196	0.82507	0.456478	0.45872	0.285096	0.483136	0.224548	0.410536	0.214838	normal	0.173989	normal	-0.417922	normal	-1.09748	down	-1.22323	down	Helix-loop-helix DNA-binding domain	Transcription factor BHLH089 OS=Oryza sativa subsp. japonica OX=39947 GN=BHLH089 PE=1 SV=1
	VaccDscaff33-augustus-gene-261.41	2.0411	1.85451	1.39734	1.05009	0.897426	1.35296	1.51513	1.18649	1.32577	1.11055	1.0372	1.61678	0.670721	0.843488	0.703612	0.413363	0.866645	0.594004	-0.466389	normal	-0.196609	normal	-0.335531	normal	-1.02757	down	-1.2533	down	Helix-loop-helix DNA-binding domain	Transcription factor bHLH120 OS=Arabidopsis thaliana OX=3702 GN=BHLH120 PE=2 SV=2
	VaccDscaff25-augustus-gene-157.20	8.35909	6.60062	7.6673	7.64206	8.32238	5.464	5.00999	3.80666	4.51329	3.75182	4.19206	4.74453	2.02894	3.99917	3.28115	3.08567	3.42447	3.12123	0.041716	normal	-0.567179	normal	-0.689415	normal	-1.08989	down	-1.06211	down	Helix-loop-helix DNA-binding domain	Transcription factor bHLH129 OS=Arabidopsis thaliana OX=3702 GN=BHLH129 PE=3 SV=2
	VaccDscaff2-augustus-gene-138.15	11.5579	13.5208	11.6153	8.70461	6.83514	8.71882	5.94747	5.10794	6.24221	6.23061	6.35241	5.17284	4.29831	4.71167	4.30873	4.58223	4.42981	4.66653	-0.453224	normal	-0.886399	normal	-0.898127	normal	-1.28356	down	-1.25509	down	Helix-loop-helix DNA-binding domain	Transcription factor bHLH129 OS=Arabidopsis thaliana OX=3702 GN=BHLH129 PE=3 SV=2
	VaccDscaff3-augustus-gene-294.6	7.40365	8.39163	7.66544	5.52614	10.1828	5.90488	4.89341	4.83176	4.73633	6.06861	4.42318	4.66682	3.46749	3.23844	2.81236	2.91633	3.37793	4.50587	0.00738102	normal	-0.505264	normal	-0.488488	normal	-1.11332	down	-0.94359	normal	Helix-loop-helix DNA-binding domain	Transcription factor bHLH129 OS=Arabidopsis thaliana OX=3702 GN=BHLH129 PE=3 SV=2
	VaccDscaff11-augustus-gene-31.20	0.575755	0.689655	0.51669	0.695411	0.526527	0.692462	0.379938	0.263533	0.351609	0.175964	0.373903	0.174398	0.170652	0.089335	0.175767	0.102489	0.169007	0.436746	0.197298	normal	-0.575991	normal	-0.971291	normal	-1.6477	down	-1.00002	normal	Helix-loop-helix DNA-binding domain	Transcription factor bHLH130 OS=Arabidopsis thaliana OX=3702 GN=BHLH130 PE=1 SV=1
	VaccDscaff1751-augustus-gene-0.6	6.8092	7.1381	7.10649	13.1321	12.5177	13.5776	20.9127	18.6708	22.3781	11.9529	9.18685	10.5858	8.69514	10.6183	10.2662	8.70154	8.56094	8.68706	1.01107	up	1.73327	up	0.716659	normal	0.647108	normal	0.453891	normal	Helix-loop-helix DNA-binding domain	Transcription factor bHLH130 OS=Arabidopsis thaliana OX=3702 GN=BHLH130 PE=1 SV=1
	VaccDscaff22-processed-gene-82.7	7.90531	8.17427	7.15007	12.8292	12.8407	14.3317	20.5767	20.2561	21.9001	11.6208	10.3348	10.2145	9.00666	8.82484	9.93186	8.66005	8.8666	8.75975	0.895684	normal	1.61078	up	0.598127	normal	0.415651	normal	0.330194	normal	Helix-loop-helix DNA-binding domain	Transcription factor bHLH130 OS=Arabidopsis thaliana OX=3702 GN=BHLH130 PE=1 SV=1
	VaccDscaff44-augustus-gene-218.11	4.60098	4.8403	4.82173	4.63768	4.83261	4.69723	2.59407	3.1676	3.57514	2.30222	1.6864	2.36666	2.12496	1.39066	1.26116	1.64564	1.85651	1.82831	0.111996	normal	-0.419369	normal	-1.01653	down	-1.37176	down	-1.25051	down	Helix-loop-helix DNA-binding domain	Transcription factor bHLH130 OS=Arabidopsis thaliana OX=3702 GN=BHLH130 PE=1 SV=1
	VaccDscaff36-augustus-gene-40.31	0.963469	1.31509	0.980596	1.63322	1.82032	1.06486	0.947821	0.372863	0.5738	0.188811	0.208784	0.209004	0.258935	0.310026	0.132109	0.406677	0	0.110947	0.499677	normal	-0.541591	normal	-1.99236	down	-1.81846	down	-1.94649	down	Helix-loop-helix DNA-binding domain	Transcription factor bHLH137 OS=Arabidopsis thaliana OX=3702 GN=BHLH137 PE=1 SV=1
	VaccDscaff4-snap-gene-391.33	1.32872	1.60205	1.01477	0.981089	0.917655	1.24043	0.615596	1.01603	0.702275	0.300922	0.254575	0.190676	0.228306	0.164505	0.094187	0	0.05935	0.160351	-0.17175	normal	-0.529335	normal	-2.00865	down	-2.48799	down	-3.23519	down	Helix-loop-helix DNA-binding domain	Transcription factor bHLH137 OS=Arabidopsis thaliana OX=3702 GN=BHLH137 PE=1 SV=1
	VaccDscaff12-snap-gene-140.23	9.39818	9.43798	9.28949	8.83764	7.12495	7.75563	5.34651	5.42372	6.15625	4.46886	4.47721	3.57231	3.20088	3.0517	3.02647	3.69072	2.75755	3.80597	-0.117518	normal	-0.54395	normal	-1.02226	down	-1.42667	down	-1.28756	down	--	Transcription factor bHLH143 OS=Arabidopsis thaliana OX=3702 GN=BHLH143 PE=1 SV=1
	VaccDscaff23-processed-gene-271.5	13.1244	14.6394	15.5951	16.0766	11.9594	13.1016	9.81742	10.451	11.9095	7.86569	6.85464	6.87863	5.7782	5.49083	5.85558	5.56073	6.13944	6.63752	0.0467293	normal	-0.24477	normal	-0.866915	normal	-1.17188	down	-1.08104	down	--	Transcription factor bHLH143 OS=Arabidopsis thaliana OX=3702 GN=BHLH143 PE=1 SV=1
	VaccDscaff33-processed-gene-91.7	4.39539	3.8972	4.65062	4.65421	2.49277	3.52075	2.78748	3.40619	1.75517	2.17631	1.58197	0.764608	1.33404	1.65356	0.653332	1.01086	0.965221	0.712992	-0.120905	normal	-0.473182	normal	-1.1977	down	-1.49541	down	-1.96888	down	--	Transcription factor bHLH143 OS=Arabidopsis thaliana OX=3702 GN=BHLH143 PE=1 SV=1
	VaccDscaff40-processed-gene-65.1	6.52161	7.44418	2.92206	2.70814	5.87621	6.39588	3.90389	4.46879	1.7687	3.52155	3.88753	3.98838	2.41884	2.79608	1.43481	3.00823	2.65583	1.12467	-0.0250377	normal	-0.460389	normal	-0.407622	normal	-1.11247	down	-1.01495	normal	--	Transcription factor bHLH143 OS=Arabidopsis thaliana OX=3702 GN=BHLH143 PE=1 SV=1
	VaccDscaff41-snap-gene-0.21	10.1283	10.5558	10.2527	9.1456	8.53556	9.91307	6.24343	6.47021	6.53611	4.6537	4.70148	4.40475	3.02925	3.30835	4.39699	3.86864	3.72707	3.55984	-0.0382757	normal	-0.497331	normal	-1.02836	down	-1.35851	down	-1.31264	down	--	Transcription factor bHLH143 OS=Arabidopsis thaliana OX=3702 GN=BHLH143 PE=1 SV=1
	VaccDscaff20-snap-gene-208.42	8.82838	10.4478	7.50427	5.59338	5.35739	5.78218	3.7087	4.40481	4.59273	4.74236	3.50069	3.23272	2.34025	2.46713	2.69632	3.48962	2.47135	1.90933	-0.522627	normal	-0.86968	normal	-1.05156	down	-1.63501	down	-1.56137	down	--	Transcription factor bHLH144 OS=Arabidopsis thaliana OX=3702 GN=BHLH144 PE=1 SV=1
	VaccDscaff28-processed-gene-141.1	9.67046	13.4742	10.152	8.07357	7.91043	6.83306	4.94206	5.36765	6.79075	5.30208	3.99104	4.33833	3.52671	3.88484	4.22914	4.71545	4.72825	4.16171	-0.392891	normal	-0.75334	normal	-1.11706	down	-1.31712	down	-1.11183	down	Helix-loop-helix DNA-binding domain	Transcription factor bHLH144 OS=Arabidopsis thaliana OX=3702 GN=BHLH144 PE=1 SV=1
	VaccDscaff44-snap-gene-147.21	11.9023	13.5439	9.39653	9.795	7.88634	7.96014	5.83767	4.90022	4.70327	5.3395	4.2238	4.39849	4.36465	3.32459	4.70485	3.83053	3.84046	3.82726	-0.298958	normal	-0.965092	normal	-1.15724	down	-1.2965	down	-1.42049	down	--	Transcription factor bHLH144 OS=Arabidopsis thaliana OX=3702 GN=BHLH144 PE=1 SV=1
	VaccDscaff174-processed-gene-1.11	2.95862	2.98146	2.57327	1.43074	1.88703	2.19629	0.8125	0.804795	1.16578	1.7321	2.40727	2.11763	1.07203	0.784882	1.30413	1.48884	1.12378	1.44226	-0.456413	normal	-1.3723	down	-0.298193	normal	-1.22577	down	-0.890211	normal	--	Transcription factor bHLH153 OS=Arabidopsis thaliana OX=3702 GN=BHLH153 PE=1 SV=1
	VaccDscaff2-augustus-gene-143.22	8.09379	9.56597	9.75856	6.0875	6.33324	6.32253	2.57567	3.18012	2.85263	5.01607	4.29543	5.10787	2.75087	3.39538	3.5638	4.09111	4.43395	3.61382	-0.410026	normal	-1.4593	down	-0.783007	normal	-1.31879	down	-1.00816	down	--	Transcription factor bHLH153 OS=Arabidopsis thaliana OX=3702 GN=BHLH153 PE=1 SV=1
	VaccDscaff3-augustus-gene-300.20	4.71845	6.17059	5.02804	4.22137	4.1506	4.33661	1.43522	1.66994	1.27367	3.05063	3.27663	3.0129	1.68125	1.50207	0.886434	2.20626	1.84415	2.50503	-0.187144	normal	-1.61451	down	-0.616153	normal	-1.712	down	-1.09425	down	--	Transcription factor bHLH153 OS=Arabidopsis thaliana OX=3702 GN=BHLH153 PE=1 SV=1
	VaccDscaff4-snap-gene-150.29	37.0229	41.5997	36.7255	34.8056	32.5967	36.1541	15.8521	15.5746	17.7837	25.1803	24.0101	22.9319	18.2623	17.6525	22.2938	25.3309	23.4075	28.8236	-0.0288968	normal	-1.03636	down	-0.540735	normal	-0.821975	normal	-0.414797	normal	--	Transcription factor bHLH153 OS=Arabidopsis thaliana OX=3702 GN=BHLH153 PE=1 SV=1
	VaccDscaff13-augustus-gene-248.38	1.65842	1.94836	1.19667	1.32445	1.43589	1.08569	2.28011	1.5617	1.4442	0.56385	1.11361	0.655577	0.222712	0.462753	0.588985	0.6516	0.612139	1.00556	-0.170626	normal	0.300977	normal	-0.814995	normal	-1.58764	down	-0.867096	normal	Helix-loop-helix DNA-binding domain	Transcription factor bHLH25 OS=Arabidopsis thaliana OX=3702 GN=BHLH25 PE=2 SV=2
	VaccDscaff14-snap-gene-339.40	9.73647	8.57945	9.90782	8.12438	8.92935	8.2001	9.75603	9.46829	9.79398	6.06738	5.34733	5.29921	3.74602	5.10795	5.01864	2.74456	2.7246	3.77211	-0.0363145	normal	0.222863	normal	-0.612697	normal	-0.852138	normal	-1.42929	down	Helix-loop-helix DNA-binding domain	Transcription factor bHLH25 OS=Arabidopsis thaliana OX=3702 GN=BHLH25 PE=2 SV=2
	VaccDscaff17-augustus-gene-218.15	2.90338	3.51862	2.91759	2.61656	1.78694	1.78818	1.87302	1.73782	1.88114	0.794944	0.63011	0.76819	0.516433	0.544282	0.643808	0.165038	0.481063	0.291436	-0.423774	normal	-0.562133	normal	-1.87349	down	-2.19753	down	-2.99446	down	Helix-loop-helix DNA-binding domain	Transcription factor bHLH25 OS=Arabidopsis thaliana OX=3702 GN=BHLH25 PE=2 SV=2
	VaccDscaff27-augustus-gene-199.32	1.44162	2.31771	1.35852	1.22388	1.15091	1.3886	1.19915	1.11711	1.0158	0.442885	0.165953	0.295439	0.16749	0.384173	0.450689	0.189198	0.309832	0.100053	-0.272487	normal	-0.40699	normal	-2.10903	down	-1.99902	down	-2.66749	down	Helix-loop-helix DNA-binding domain	Transcription factor bHLH25 OS=Arabidopsis thaliana OX=3702 GN=BHLH25 PE=2 SV=2
	VaccDscaff2-processed-gene-393.10	21.8436	24.0465	24.0012	19.8719	16.0947	17.8223	19.3692	18.0682	21.8979	11.1644	11.5407	10.0464	8.48133	8.10609	7.45715	5.19239	4.61767	4.37968	-0.245692	normal	-0.0511842	normal	-0.949834	normal	-1.36339	down	-2.12644	down	Helix-loop-helix DNA-binding domain	Transcription factor bHLH25 OS=Arabidopsis thaliana OX=3702 GN=BHLH25 PE=2 SV=2
	VaccDscaff34-augustus-gene-157.21	2.38108	2.80816	2.48949	1.5718	1.51294	1.49236	1.61676	1.1108	2.16135	0.290844	0.486544	0.433297	0.239332	0.471537	0.443203	0.305767	0.055548	0.127304	-0.574561	normal	-0.441385	normal	-2.37288	down	-2.43916	down	-3.46575	down	Helix-loop-helix DNA-binding domain	Transcription factor bHLH25 OS=Arabidopsis thaliana OX=3702 GN=BHLH25 PE=2 SV=2
	VaccDscaff3-processed-gene-22.12	5.58539	5.89244	4.35461	4.80628	4.4411	4.29904	5.76562	4.9792	6.37956	2.80409	1.30333	2.37291	1.50194	1.16501	2.82317	1.17385	1.26516	0.899852	-0.0949223	normal	0.29112	normal	-1.0896	down	-1.30035	down	-2.02432	down	Helix-loop-helix DNA-binding domain	Transcription factor bHLH25 OS=Arabidopsis thaliana OX=3702 GN=BHLH25 PE=2 SV=2
	VaccDscaff11-augustus-gene-138.22	7.40085	6.47959	7.83964	11.3909	12.1488	11.0854	13.6998	14.3939	15.0721	9.55089	9.33545	9.18051	10.6059	10.2515	10.427	6.33308	7.0905	7.07581	0.774896	normal	1.16487	up	0.497398	normal	0.681574	normal	0.0698657	normal	Helix-loop-helix DNA-binding domain	Transcription factor bHLH30 OS=Arabidopsis thaliana OX=3702 GN=BHLH30 PE=1 SV=1
	VaccDscaff15-augustus-gene-126.25	6.91318	6.27252	6.81647	8.2526	7.93617	8.62071	12.1527	13.1815	12.1067	7.83509	8.65198	9.14331	9.10276	9.20338	7.94259	6.22569	5.82061	5.25003	0.424724	normal	1.08046	up	0.484167	normal	0.55117	normal	-0.0561958	normal	Helix-loop-helix DNA-binding domain	Transcription factor bHLH30 OS=Arabidopsis thaliana OX=3702 GN=BHLH30 PE=1 SV=1
	VaccDscaff19-augustus-gene-121.17	1.16654	1.07543	1.3593	1.53005	0.683013	1.17781	1.23899	1.45585	0.830016	1.66494	1.56462	1.9998	0.434366	0.412053	0.404419	0.856886	0.293718	0.71066	0.0279777	normal	0.142802	normal	0.62183	normal	-1.22411	down	-0.710187	normal	Helix-loop-helix DNA-binding domain	Transcription factor bHLH30 OS=Arabidopsis thaliana OX=3702 GN=BHLH30 PE=1 SV=1
	VaccDscaff24-augustus-gene-257.37	5.32188	5.23073	4.68418	6.95444	6.43848	7.93996	10.7281	9.61657	9.11051	7.60954	7.12057	6.63901	7.45474	4.73163	7.47339	5.00186	5.09351	4.16866	0.5908	normal	1.12421	up	0.613884	normal	0.517825	normal	0.0565244	normal	Helix-loop-helix DNA-binding domain	Transcription factor bHLH30 OS=Arabidopsis thaliana OX=3702 GN=BHLH30 PE=1 SV=1
	VaccDscaff30-snap-gene-273.58	6.96425	7.96232	5.60286	4.77645	4.79433	4.16134	2.75298	2.50893	2.14452	1.79857	2.14897	1.79572	0.82198	1.23207	0.882708	2.01684	2.00868	1.74158	-0.416945	normal	-1.22848	down	-1.61854	down	-2.49884	down	-1.6234	down	--	Transcription factor bHLH30 OS=Arabidopsis thaliana OX=3702 GN=BHLH30 PE=1 SV=1
	VaccDscaff42-augustus-gene-42.28	5.91412	5.14112	4.83614	3.96149	3.34138	4.1028	2.05493	2.2549	2.36434	2.79458	1.76862	2.73956	1.52388	2.33958	2.12905	1.22737	0.964734	1.15473	-0.332169	normal	-1.04117	down	-0.958008	normal	-1.21101	down	-2.03536	down	Helix-loop-helix DNA-binding domain	Transcription factor bHLH30 OS=Arabidopsis thaliana OX=3702 GN=BHLH30 PE=1 SV=1
	VaccDscaff12-augustus-gene-119.20	2.68217	3.46617	3.03129	3.22131	2.8027	3.18098	1.32142	1.04916	1.50871	0.597308	0.661543	0.528089	0.373643	0.406814	0.418501	0.448169	0.738318	0.62213	0.126355	normal	-1.02322	down	-2.12469	down	-2.65932	down	-2.1278	down	Helix-loop-helix DNA-binding domain	Transcription factor bHLH74 OS=Arabidopsis thaliana OX=3702 GN=BHLH74 PE=1 SV=1
	VaccDscaff23-augustus-gene-293.27	5.58418	5.55837	3.40433	6.13546	5.18467	6.39927	2.43375	2.10618	2.16782	1.88129	1.06072	1.62754	0.978771	1.13781	0.812571	1.68078	0.87617	0.983499	0.387411	normal	-0.90521	normal	-1.47212	down	-2.06678	down	-1.81351	down	Helix-loop-helix DNA-binding domain	Transcription factor bHLH74 OS=Arabidopsis thaliana OX=3702 GN=BHLH74 PE=1 SV=1
	VaccDscaff40-augustus-gene-47.23	4.39946	4.21103	5.62152	6.29191	6.65667	5.79895	1.76117	2.23514	1.4651	1.97345	1.02351	1.68758	0.749638	1.26243	1.46914	0.890015	1.08651	1.0873	0.496811	normal	-1.16369	down	-1.41881	down	-1.81351	down	-2.01171	down	Helix-loop-helix DNA-binding domain	Transcription factor bHLH74 OS=Arabidopsis thaliana OX=3702 GN=BHLH74 PE=1 SV=1
	VaccDscaff41-processed-gene-23.0	0.975023	1.08196	1.64778	1.14485	1.36746	0.868741	0.056311	0.076138	1.19286	0.243975	0.382499	0.424248	0.250284	0.239153	0.284073	0	0.14674	0.346665	-0.00521738	normal	-0.673405	normal	-1.50676	down	-1.92376	down	-1.48728	normal	Helix-loop-helix DNA-binding domain	Transcription factor bHLH74 OS=Arabidopsis thaliana OX=3702 GN=BHLH74 PE=1 SV=1
	VaccDscaff14-snap-gene-179.40	4.125	3.44474	4.71751	3.06263	2.55334	2.47709	1.79717	2.09473	1.9152	1.78912	1.74992	1.24733	1.24348	1.12831	1.14833	1.4661	1.20159	2.42116	-0.438515	normal	-0.86692	normal	-1.17057	down	-1.58183	down	-1.07177	down	Helix-loop-helix DNA-binding domain	Transcription factor bHLH80 OS=Arabidopsis thaliana OX=3702 GN=BHLH80 PE=2 SV=1
	VaccDscaff3-snap-gene-217.37	6.55679	5.42736	5.15044	4.65103	2.92202	4.70707	2.62037	3.08308	4.06497	3.73312	2.74859	3.12589	3.24628	1.92503	1.02589	2.42389	2.18152	2.17666	-0.320635	normal	-0.603858	normal	-0.679539	normal	-1.19851	down	-1.15374	down	Helix-loop-helix DNA-binding domain	Transcription factor bHLH80 OS=Arabidopsis thaliana OX=3702 GN=BHLH80 PE=2 SV=1
	VaccDscaff17-processed-gene-378.10	6.4232	5.99253	5.95791	7.73908	7.63593	7.67499	11.544	11.1847	10.9925	5.99841	6.43387	4.16873	5.58613	4.43427	8.03504	3.08536	4.20619	2.81959	0.434118	normal	1.04749	up	-0.0101525	normal	0.124773	normal	-0.696312	normal	Helix-loop-helix DNA-binding domain	Transcription factor bHLH87 OS=Arabidopsis thaliana OX=3702 GN=BHLH87 PE=1 SV=1
	VaccDscaff12-augustus-gene-130.27	1.9161	1.45129	1.40607	0.796125	0.835122	0.739613	0.524139	0.009881	0.479376	0.288764	0.457992	0.707593	0.127061	0.124587	0.21058	0.223602	0.164979	0.169331	-0.77387	normal	-1.13485	normal	-1.43756	down	-2.92	down	-2.72953	down	Helix-loop-helix DNA-binding domain	Transcription factor bHLH93 OS=Arabidopsis thaliana OX=3702 GN=BHLH93 PE=1 SV=1
	VaccDscaff23-augustus-gene-284.18	1.61968	2.14429	1.68258	1.3259	1.01497	0.879822	0.625599	1.46834	0.789077	0.627097	0.293777	0.190916	0.209357	0.192504	0.201454	0.42345	0.388053	0.348561	-0.552112	normal	-0.682109	normal	-1.92901	down	-2.76392	down	-1.97758	down	Helix-loop-helix DNA-binding domain	Transcription factor bHLH93 OS=Arabidopsis thaliana OX=3702 GN=BHLH93 PE=1 SV=1
	VaccDscaff40-augustus-gene-57.14	0.576981	1.53175	0.999979	0.496164	0.601935	0.617491	0.466027	0.022359	0.378986	0.252701	0.420798	0	0.058232	0.105438	0.1833	0.268945	0.143901	0.148684	-0.555348	normal	-1.24479	normal	-0.899203	normal	-2.50541	down	-2.03114	down	Helix-loop-helix DNA-binding domain	Transcription factor bHLH93 OS=Arabidopsis thaliana OX=3702 GN=BHLH93 PE=1 SV=1
	VaccDscaff41-augustus-gene-11.27	2.15115	2.05798	1.57682	1.23562	1.20826	1.39256	0.761149	1.39848	0.6719	0.462295	0.592992	0.412282	0.223697	0.092736	0.353399	0.43243	0.726072	0.63584	-0.423817	normal	-0.795277	normal	-1.72915	down	-2.69976	down	-1.46591	down	Helix-loop-helix DNA-binding domain	Transcription factor bHLH93 OS=Arabidopsis thaliana OX=3702 GN=BHLH93 PE=1 SV=1
	VaccDscaff153-augustus-gene-0.21	23.8979	25.2944	27.5562	21.9622	21.7623	23.7918	13.1799	12.3927	11.3813	12.5874	11.8964	11.3053	7.48537	8.2338	8.91959	7.26571	7.11167	8.60084	-0.0596921	normal	-0.864357	normal	-0.961482	normal	-1.47155	down	-1.57549	down	Helix-loop-helix DNA-binding domain	bHLH transcription factor RHL1 OS=Lotus japonicus OX=34305 GN=RHL1 PE=2 SV=1
	VaccDscaff74-processed-gene-0.3	7.33554	7.29656	8.14341	9.14345	6.99864	6.52261	4.4479	4.67936	3.73639	3.25194	3.64788	4.70725	2.69962	1.59204	2.79437	3.42151	2.27191	1.67793	0.112816	normal	-0.631272	normal	-0.826294	normal	-1.49486	down	-1.4391	down	Helix-loop-helix DNA-binding domain	bHLH transcription factor RHL1 OS=Lotus japonicus OX=34305 GN=RHL1 PE=2 SV=1
	VaccDscaff75-snap-gene-1.38	18.1461	19.3361	17.187	18.3962	18.4265	17.5492	8.46886	8.35093	9.1562	9.0227	8.69318	9.47243	5.29686	5.08839	5.91009	5.23367	5.63987	3.89308	0.115139	normal	-0.882985	normal	-0.869655	normal	-1.57622	down	-1.71924	down	Helix-loop-helix DNA-binding domain	bHLH transcription factor RHL1 OS=Lotus japonicus OX=34305 GN=RHL1 PE=2 SV=1
	VaccDscaff81-augustus-gene-6.37	36.8614	38.0029	38.9107	36.0235	33.9952	35.1485	19.574	20.4165	19.6819	19.1607	17.5693	17.7799	10.1768	10.328	11.8735	11.8042	11.295	12.2551	0.0111833	normal	-0.74396	normal	-0.925853	normal	-1.6472	down	-1.52737	down	Helix-loop-helix DNA-binding domain	bHLH transcription factor RHL1 OS=Lotus japonicus OX=34305 GN=RHL1 PE=2 SV=1
NAC	VaccDscaff25-augustus-gene-239.19	0.872602	1.94147	1.73039	1.34465	0.725963	1.41689	2.95451	3.23429	3.35174	2.47565	2.14305	2.13053	3.84998	1.83301	2.39559	1.35215	1.39352	1.65675	-0.19353	normal	1.18165	up	0.651645	normal	0.924653	normal	0.100116	normal	No apical meristem (NAM) protein	NAC domain-containing protein 1 OS=Solanum lycopersicum OX=4081 GN=NAP1 PE=2 SV=1
	VaccDscaff2-augustus-gene-281.20	11.4494	9.7737	10.9944	6.48526	6.75126	6.17405	14.5886	15.8052	16.7204	13.9401	14.4132	12.715	8.0853	8.99372	8.15532	4.11885	4.4474	5.03756	-0.587948	normal	0.724594	normal	0.477483	normal	-0.189189	normal	-1.07788	down	No apical meristem (NAM) protein	NAC domain-containing protein 1 OS=Solanum lycopersicum OX=4081 GN=NAP1 PE=2 SV=1
	VaccDscaff3-augustus-gene-158.19	2.32016	1.70181	1.63313	2.58303	1.49331	2.46955	5.36398	5.24613	5.26415	6.48854	5.74068	5.11224	4.49909	4.13377	4.25204	2.66626	3.30523	3.15115	0.290548	normal	1.62438	up	1.68924	up	1.31164	up	0.816396	normal	No apical meristem (NAM) protein	NAC domain-containing protein 1 OS=Solanum lycopersicum OX=4081 GN=NAP1 PE=2 SV=1
	VaccDscaff13-augustus-gene-80.13	0.122192	0.135103	0.137798	0.864066	0.906813	0.808795	3.09745	2.73375	2.75622	1.17758	1.08078	0.974917	0.986544	1.40702	1.90899	1.16263	2.09424	1.19539	1.96002	up	4.2118	up	2.7117	up	3.16886	up	3.23525	up	No apical meristem (NAM) protein	NAC domain-containing protein 100 OS=Arabidopsis thaliana OX=3702 GN=NAC100 PE=2 SV=1
	VaccDscaff16-augustus-gene-66.30	5.12312	4.91189	4.79345	8.85146	9.42353	9.37537	16.4684	14.4748	15.0605	13.5222	12.5144	11.2708	17.7105	19.3166	19.3029	20.9617	18.4898	22.8233	0.995291	normal	1.80131	up	1.44681	up	2.07109	up	2.20834	up	No apical meristem (NAM) protein	NAC domain-containing protein 100 OS=Arabidopsis thaliana OX=3702 GN=NAC100 PE=2 SV=1
	VaccDscaff18-snap-gene-330.31	10.0042	9.0815	10.0135	15.8954	15.4632	16.0083	28.5663	26.4342	28.5227	26.617	22.5862	22.3467	33.8263	35.2461	35.8854	38.7162	33.329	37.4789	0.812484	normal	1.69598	up	1.41783	up	2.00184	up	2.05653	up	No apical meristem (NAM) protein	NAC domain-containing protein 100 OS=Arabidopsis thaliana OX=3702 GN=NAC100 PE=2 SV=1
	VaccDscaff30-augustus-gene-326.25	0.206072	0.083703	0.097593	1.12035	1.32612	1.27011	2.08153	2.49849	2.45758	1.08881	1.07992	0.751447	1.6641	1.9043	0.984871	0.747964	1.06752	1.15363	2.38297	up	3.90997	up	2.52525	up	3.24573	up	2.69436	up	No apical meristem (NAM) protein	NAC domain-containing protein 100 OS=Arabidopsis thaliana OX=3702 GN=NAC100 PE=2 SV=1
	VaccDscaff32-augustus-gene-285.31	0.262293	0.287257	0.123398	0.412135	0.343332	0.68129	4.04398	2.81139	4.16468	1.68464	1.83013	1.40965	2.74665	3.89941	2.45909	2.69558	2.04561	2.19567	--	--	3.87542	up	2.6648	up	3.61084	up	3.25863	up	No apical meristem (NAM) protein	NAC domain-containing protein 100 OS=Arabidopsis thaliana OX=3702 GN=NAC100 PE=2 SV=1
	VaccDscaff7-snap-gene-358.36	4.93518	4.22141	5.11725	9.50802	9.87654	9.75798	17.0643	15.0607	16.1707	14.5107	11.3638	12.9683	18.0716	18.9003	20.6802	19.6997	20.2217	20.542	1.11887	up	1.92423	up	1.55351	up	2.15569	up	2.22237	up	No apical meristem (NAM) protein	NAC domain-containing protein 100 OS=Arabidopsis thaliana OX=3702 GN=NAC100 PE=2 SV=1
	VaccDscaff14-augustus-gene-155.31	2.68906	3.12568	2.79532	6.22287	6.45554	5.50818	5.38329	6.57027	5.73754	6.62059	6.99628	5.94355	5.79736	5.28097	7.08232	6.72955	6.68092	6.24929	1.14608	up	1.19943	up	1.29119	up	1.21365	up	1.32871	up	No apical meristem (NAM) protein	NAC domain-containing protein 2 OS=Arabidopsis thaliana OX=3702 GN=NAC002 PE=1 SV=2
	VaccDscaff25-augustus-gene-212.27	16.3102	16.9784	16.7538	31.7056	31.1045	31.0328	29.3921	29.4342	32.0072	37.1358	25.6339	35.4697	33.2343	33.0015	34.1898	38.3486	35.4903	39.2673	1.02456	up	1.04151	up	1.09093	up	1.16308	up	1.32747	up	No apical meristem (NAM) protein	NAC domain-containing protein 2 OS=Arabidopsis thaliana OX=3702 GN=NAC002 PE=1 SV=2
	VaccDscaff2-augustus-gene-198.27	66.2107	70.3118	62.4191	119.433	116.42	119.558	137.774	137.466	144.968	165.788	152.563	151.097	130.609	123.653	134.371	176.77	157.487	176.48	0.957659	normal	1.26152	up	1.36794	up	1.12518	up	1.51143	up	No apical meristem (NAM) protein	NAC domain-containing protein 2 OS=Arabidopsis thaliana OX=3702 GN=NAC002 PE=1 SV=2
	VaccDscaff37-augustus-gene-172.29	39.6781	37.8767	40.8244	104.447	105.144	106.56	109.346	107.243	108.735	82.8928	85.3795	82.4361	72.656	71.3799	71.0518	64.9137	59.9488	60.8618	1.5294	up	1.63843	up	1.21078	up	1.01964	up	0.801096	normal	No apical meristem (NAM) protein	NAC domain-containing protein 2 OS=Arabidopsis thaliana OX=3702 GN=NAC002 PE=1 SV=2
	VaccDscaff38-augustus-gene-136.22	44.246	44.5522	47.0484	108.286	113.815	111.411	111.278	108.919	111.916	83.0307	86.0073	83.9808	74.4053	74.1572	72.1714	67.6873	56.7335	64.9315	1.40907	up	1.47047	up	1.02651	up	0.859226	normal	0.629954	normal	No apical meristem (NAM) protein	NAC domain-containing protein 2 OS=Arabidopsis thaliana OX=3702 GN=NAC002 PE=1 SV=2
	VaccDscaff39-augustus-gene-142.20	27.9828	30.2305	27.4958	84.8257	88.7673	87.5593	97.8674	98.9305	96.3792	86.9313	87.582	91.3117	75.1442	72.8366	76.4446	67.4372	60.8483	67.2327	1.72015	up	1.95494	up	1.76038	up	1.54642	up	1.34081	up	No apical meristem (NAM) protein	NAC domain-containing protein 2 OS=Arabidopsis thaliana OX=3702 GN=NAC002 PE=1 SV=2
	VaccDscaff3-augustus-gene-244.22	30.6459	32.1761	31.3072	56.2517	52.3076	58.2983	52.9031	55.0544	55.772	65.1246	77.5343	58.5718	52.7535	53.8513	55.9681	64.2468	56.4737	62.5373	0.943263	normal	0.981098	normal	1.22151	up	0.94691	normal	1.11232	up	No apical meristem (NAM) protein	NAC domain-containing protein 2 OS=Arabidopsis thaliana OX=3702 GN=NAC002 PE=1 SV=2
	VaccDscaff6-augustus-gene-284.24	14.5385	13.9091	15.2796	39.4023	39.8103	40.9359	43.389	42.6201	42.3305	35.1498	34.0881	31.4596	29.6131	27.7252	30.1642	25.603	23.4759	23.4385	1.56277	up	1.73071	up	1.32797	up	1.15573	up	0.879531	normal	No apical meristem (NAM) protein	NAC domain-containing protein 2 OS=Arabidopsis thaliana OX=3702 GN=NAC002 PE=1 SV=2
	VaccDscaff15-snap-gene-359.30	2.47159	2.79732	2.60606	3.39776	2.9587	2.52734	4.10826	4.13936	3.54872	5.0309	5.05636	6.22841	4.71983	4.21751	4.55889	5.42424	5.16272	5.68026	0.278521	normal	0.751571	normal	1.15262	up	0.922672	normal	1.18265	up	No apical meristem (NAM) protein	NAC domain-containing protein 21/22 OS=Arabidopsis thaliana OX=3702 GN=NAC021 PE=1 SV=2
	VaccDscaff47-augustus-gene-48.21	0.69532	0.561973	0.647233	0.819604	0.604491	0.693198	0.726119	1.06959	0.987274	1.28645	1.27542	1.5297	1.39315	1.49171	2.16575	1.59269	1.10145	1.49107	0.219644	normal	0.65804	normal	1.13497	up	1.46028	up	1.21973	up	No apical meristem (NAM) protein	NAC domain-containing protein 40 OS=Arabidopsis thaliana OX=3702 GN=NTL8 PE=1 SV=1
	VaccDscaff20-augustus-gene-375.23	0.810534	1.09459	0.778932	0.699172	0.41322	0.424986	0.112072	0.098117	0.058818	0.583607	0.448576	0.312878	0.141722	0.045936	0.175172	0.561351	0.407359	0.365161	-0.553151	normal	-2.76079	down	-0.777596	normal	-2.38932	down	-0.800182	normal	No apical meristem (NAM) protein	NAC domain-containing protein 43 OS=Arabidopsis thaliana OX=3702 GN=NAC043 PE=2 SV=2
	VaccDscaff23-augustus-gene-336.24	9.21841	13.4003	9.36054	8.17263	5.83448	6.82208	13.7557	15.712	12.712	21.5317	19.4735	18.6167	11.3278	11.7799	11.2726	9.12343	9.30937	12.5703	-0.465631	normal	0.579447	normal	1.01975	up	0.267186	normal	0.11167	normal	No apical meristem (NAM) protein	NAC domain-containing protein 43 OS=Arabidopsis thaliana OX=3702 GN=NAC043 PE=2 SV=2
	VaccDscaff28-augustus-gene-2.24	0.718475	0.846005	0.778635	0.224665	0.149551	0.311416	0.043963	0.139002	0.022813	0.334007	0.400277	0.301095	0	0	0.098414	0.432608	0.233219	0.28286	-1.18813	down	-2.62333	down	-0.924426	normal	-3.28452	down	-1.04919	normal	No apical meristem (NAM) protein	NAC domain-containing protein 43 OS=Arabidopsis thaliana OX=3702 GN=NAC043 PE=2 SV=2
	VaccDscaff21-augustus-gene-198.29	4.488	3.06079	4.14227	5.05746	3.88081	3.95354	5.34961	6.45031	5.78083	8.30827	7.56822	8.21338	8.36089	6.80302	7.65123	8.79679	9.31283	9.22191	0.247437	normal	0.757966	normal	1.15279	up	1.10805	up	1.36202	up	No apical meristem (NAM) protein	NAC domain-containing protein 53 OS=Arabidopsis thaliana OX=3702 GN=NAC053 PE=2 SV=1
	VaccDscaff26-augustus-gene-194.27	20.3612	18.9337	22.8003	21.3239	22.2193	22.5674	32.4675	28.6742	31.706	39.6776	35.2903	34.9836	39.3505	29.8959	31.3594	41.7018	42.6105	42.6347	0.209937	normal	0.758992	normal	0.948325	normal	0.849844	normal	1.17949	up	No apical meristem (NAM) protein	NAC domain-containing protein 53 OS=Arabidopsis thaliana OX=3702 GN=NAC053 PE=2 SV=1
	VaccDscaff29-augustus-gene-188.20	18.9372	24.1066	20.6409	19.4055	19.4138	20.5043	26.8925	28.1629	28.3831	33.6776	33.1963	33.0431	32.1835	40.0271	48.2474	39.829	38.8522	36.9794	0.0236989	normal	0.572818	normal	0.779281	normal	1.06888	up	1.01162	up	No apical meristem (NAM) protein	NAC domain-containing protein 53 OS=Arabidopsis thaliana OX=3702 GN=NAC053 PE=2 SV=1
	VaccDscaff2-augustus-gene-443.32	0.113429	0.174243	0.417013	1.2883	1.0764	1.62176	0.484787	0.40615	0.387096	0	0.396601	0.275403	0.025497	0.04476	0.0859	0	0	0.179018	1.77248	up	--	--	--	--	--	--	--	--	No apical meristem (NAM) protein	NAC domain-containing protein 6 OS=Glycine max OX=3847 GN=NAC6 PE=2 SV=1
	VaccDscaff32-augustus-gene-66.25	1.96471	1.66874	2.21624	2.68973	2.19883	1.96176	0.100935	0.235019	0.31199	0.109156	0	0.070324	0.182928	0.122532	0.022364	0.077927	0.110872	0	0.317114	normal	-2.63441	down	-3.89349	down	-3.38159	down	-4.07159	down	No apical meristem (NAM) protein	NAC domain-containing protein 6 OS=Glycine max OX=3847 GN=NAC6 PE=2 SV=1
	VaccDscaff41-augustus-gene-275.38	0.725574	0.609269	0.621991	2.23286	1.93007	2.32404	0.410673	0.59695	0.678155	1.16158	1.11787	0.785142	0.380909	0.451872	0.69842	0.150947	0.284359	0.116284	1.57791	up	--	--	0.706631	normal	--	--	--	--	No apical meristem (NAM) protein	NAC domain-containing protein 6 OS=Glycine max OX=3847 GN=NAC6 PE=2 SV=1
	VaccDscaff42-augustus-gene-212.26	4.3722	5.2789	4.26619	4.17075	3.83354	4.29225	0.33222	0.759915	0.833191	0.141421	0.293169	0.281906	0.187993	0.094174	0.272986	0.147196	0.068284	0.205544	-0.0475008	normal	-2.4981	down	-3.84646	down	-4.14292	down	-4.46376	down	No apical meristem (NAM) protein	NAC domain-containing protein 6 OS=Glycine max OX=3847 GN=NAC6 PE=2 SV=1
	VaccDscaff32-snap-gene-34.28	0.846894	1.43042	1.88063	1.56424	1.90914	1.29981	1.57925	1.31382	1.94804	2.29757	3.14616	2.20821	2.83649	2.43778	3.7769	2.84601	2.34173	3.1909	0.240888	normal	0.36256	normal	0.898191	normal	1.17209	up	1.08026	normal	No apical meristem (NAM) protein	NAC domain-containing protein 62 OS=Arabidopsis thaliana OX=3702 GN=NAC062 PE=1 SV=1
	VaccDscaff14-augustus-gene-52.21	8.23853	8.50393	7.86544	10.8157	10.9994	9.0642	4.22602	3.08181	3.61634	1.27258	1.65912	1.45424	1.30662	2.08729	1.7858	2.45253	1.64314	1.10631	0.440698	normal	-0.972676	normal	-2.31359	down	-2.05422	down	-2.03305	down	No apical meristem (NAM) protein	NAC domain-containing protein 71 OS=Arabidopsis thaliana OX=3702 GN=NAC071 PE=2 SV=1
	VaccDscaff25-augustus-gene-51.18	4.22875	3.52397	3.83082	6.45384	6.51889	6.56297	2.41323	2.63951	2.26838	0.967588	1.02017	1.13969	1.19713	1.23464	0.873462	0.821063	1.13429	0.842902	0.848336	normal	-0.467795	normal	-1.70968	down	-1.60015	down	-1.85773	down	No apical meristem (NAM) protein	NAC domain-containing protein 71 OS=Arabidopsis thaliana OX=3702 GN=NAC071 PE=2 SV=1
	VaccDscaff2-augustus-gene-13.19	23.1937	28.828	22.8833	31.4546	31.4414	34.858	14.5413	12.1104	13.7738	8.67047	7.90462	6.40976	5.37508	5.03921	5.92157	5.2721	5.93228	7.9251	0.502828	normal	-0.697213	normal	-1.55032	down	-2.02037	down	-1.79279	down	No apical meristem (NAM) protein	NAC domain-containing protein 71 OS=Arabidopsis thaliana OX=3702 GN=NAC071 PE=2 SV=1
	VaccDscaff3-augustus-gene-372.23	10.2683	3.59795	6.17045	14.0548	12.4767	16.4517	1.72568	5.45753	3.59166	1.932	1.32936	3.2263	3.13159	2.0467	1.7539	3.92992	2.78764	2.09381	0.921898	normal	-0.583887	normal	-1.24276	normal	-1.29488	down	-0.987531	normal	No apical meristem (NAM) protein	NAC domain-containing protein 71 OS=Arabidopsis thaliana OX=3702 GN=NAC071 PE=2 SV=1
	VaccDscaff102-augustus-gene-4.41	2.69376	2.12507	3.90089	3.5535	2.04583	4.7041	8.58282	6.06491	6.80152	9.26377	6.24016	6.91524	9.41746	8.2032	11.2456	11.1841	8.53059	7.98182	0.306242	normal	1.42837	up	1.4288	up	1.83277	up	1.77128	up	No apical meristem (NAM) protein	NAC domain-containing protein 83 OS=Arabidopsis thaliana OX=3702 GN=NAC083 PE=1 SV=1
	VaccDscaff2-augustus-gene-237.26	4.98873	4.43225	2.3093	4.44067	5.19201	6.32178	12.679	7.80472	9.03149	7.11485	6.41069	8.86486	11.2812	10.1702	11.7961	12.6159	11.5272	11.9396	0.508165	normal	1.45731	up	1.02042	up	1.6204	up	1.73411	up	No apical meristem (NAM) protein	NAC domain-containing protein 83 OS=Arabidopsis thaliana OX=3702 GN=NAC083 PE=1 SV=1
	VaccDscaff36-augustus-gene-198.14	1.64014	1.75607	1.71944	3.53798	2.41324	3.00921	2.52379	2.78254	2.82534	4.4353	4.1629	4.76163	2.72878	2.65992	2.38965	3.84207	4.27779	3.62852	0.851203	normal	0.826071	normal	1.47765	up	0.750025	normal	1.32506	up	No apical meristem (NAM) protein	NAC domain-containing protein 83 OS=Arabidopsis thaliana OX=3702 GN=NAC083 PE=1 SV=1
	VaccDscaff3-augustus-gene-201.21	1.14916	3.41987	3.7196	3.3634	0.123319	0.534287	0	5.83521	6.60577	10.3538	6.01082	6.92443	9.10778	8.32514	9.15115	10.3221	8.22138	8.81663	-0.257632	normal	0.241024	normal	1.48725	up	1.74502	up	1.78229	up	No apical meristem (NAM) protein	NAC domain-containing protein 83 OS=Arabidopsis thaliana OX=3702 GN=NAC083 PE=1 SV=1
	VaccDscaff4-augustus-gene-256.12	2.42322	2.13027	2.60249	2.82033	2.66065	2.97895	2.32237	2.79597	2.40634	4.20861	4.46146	4.80491	2.78913	2.39401	2.19869	4.50746	3.57857	3.42056	0.341047	normal	0.252347	normal	1.02081	up	0.211021	normal	0.823083	normal	No apical meristem (NAM) protein	NAC domain-containing protein 83 OS=Arabidopsis thaliana OX=3702 GN=NAC083 PE=1 SV=1
	VaccDscaff9-augustus-gene-218.37	0.273478	0.14808	0.480802	0.343697	0	0.536463	0.647303	0.51203	0.28565	0.891306	0.960502	0.942595	0.434516	0.69286	0.482481	0.731498	0.808476	0.78774	--	--	--	--	1.45207	up	--	--	1.30731	normal	No apical meristem (NAM) protein	NAC domain-containing protein 83 OS=Arabidopsis thaliana OX=3702 GN=NAC083 PE=1 SV=1
	VaccDscaff10-processed-gene-115.7	3.89819	3.41166	3.69186	7.49749	7.94951	7.66533	11.6069	10.9103	10.9026	11.3493	10.2734	9.8367	11.7264	11.3713	12.4953	12.6456	11.3608	12.2334	1.15618	up	1.77029	up	1.62909	up	1.83871	up	1.86047	up	No apical meristem (NAM) protein	NAC domain-containing protein 87 OS=Arabidopsis thaliana OX=3702 GN=NAC087 PE=2 SV=1
	VaccDscaff1-processed-gene-315.12	1.87381	2.14143	1.77554	3.56149	4.76315	4.22602	5.87728	6.01633	5.33894	5.92515	6.65311	5.30811	7.21474	5.76968	7.55073	7.04538	7.44805	6.84703	1.15557	up	1.72482	up	1.71929	up	1.95078	up	2.00692	up	No apical meristem (NAM) protein	NAC domain-containing protein 87 OS=Arabidopsis thaliana OX=3702 GN=NAC087 PE=2 SV=1
	VaccDscaff5-augustus-gene-293.26	4.56354	4.19018	4.38386	8.87298	9.87513	9.42972	13.0816	13.4855	13.9992	13.0844	12.451	10.6678	13.0615	13.6448	14.8877	15.0455	14.9355	14.5318	1.18657	up	1.79459	up	1.57433	up	1.80645	up	1.90097	up	No apical meristem (NAM) protein	NAC domain-containing protein 87 OS=Arabidopsis thaliana OX=3702 GN=NAC087 PE=2 SV=1
	VaccDscaff8-augustus-gene-137.29	3.42332	3.3624	4.00365	7.62104	8.64936	7.43388	9.65672	10.8216	9.77825	10.8318	9.2821	9.46067	10.3367	10.235	11.4795	10.6812	10.4524	11.0111	1.20372	up	1.64899	up	1.56234	up	1.71025	up	1.71238	up	No apical meristem (NAM) protein	NAC domain-containing protein 87 OS=Arabidopsis thaliana OX=3702 GN=NAC087 PE=2 SV=1
bZIP	VaccDscaff41-augustus-gene-278.61	1.00893	1.19195	1.25967	1.17556	1.54451	1.45877	1.78125	2.19462	2.32567	1.4286	1.82537	1.51696	2.90178	3.15585	2.43525	2.38568	1.92308	1.73642	0.340304	normal	1.00462	up	0.561709	normal	1.41277	up	0.923005	normal	Basic region leucine zipper	Basic leucine zipper 19 OS=Arabidopsis thaliana OX=3702 GN=BZIP19 PE=2 SV=1
	VaccDscaff26-snap-gene-221.40	0.868864	1.21087	0.998994	0.726383	0.3399	0.586656	0.159626	0.615392	0.441055	0.208473	0.230023	0	0.269846	0.187	0.320291	0.347292	0.246262	0.291476	-0.593145	normal	-1.01063	normal	-2.01849	down	-1.64851	down	-1.5032	down	bZIP transcription factor	Basic leucine zipper 19 OS=Oryza sativa subsp. japonica OX=39947 GN=BZIP19 PE=2 SV=1
	VaccDscaff21-snap-gene-224.44	2.29739	2.059	2.10791	1.42274	1.53617	1.68634	1.59147	1.25455	1.26824	1.02998	1.90248	0.909769	1.00173	0.722041	0.703403	1.24803	1.07697	0.724001	-0.328104	normal	-0.452953	normal	-0.568127	normal	-1.18925	down	-0.900494	normal	bZIP transcription factor	Basic leucine zipper 6 OS=Oryza sativa subsp. japonica OX=39947 GN=BZIP06 PE=2 SV=1
	VaccDscaff26-processed-gene-108.12	3.0089	2.39834	3.58541	3.15421	3.80706	4.45385	1.41749	1.34083	1.69732	0.493879	0.952179	1.1171	0.981494	0.354869	0.717968	0.834846	1.18575	0.828171	0.429277	normal	-0.796164	normal	-1.55692	down	-1.83838	down	-1.45016	down	--	bZIP transcription factor 18 OS=Arabidopsis thaliana OX=3702 GN=BZIP18 PE=1 SV=1
	VaccDscaff33-augustus-gene-230.31	1.65715	1.51446	2.1772	1.55856	1.89262	2.35062	1.30927	0.997409	1.16987	0.698637	0.316877	0.668988	0.632938	0.365326	0.568399	0.72688	0.74606	1.1059	0.21468	normal	-0.418938	normal	-1.41062	down	-1.5046	down	-0.85705	normal	bZIP transcription factor	bZIP transcription factor 18 OS=Arabidopsis thaliana OX=3702 GN=BZIP18 PE=1 SV=1
	VaccDscaff13-processed-gene-278.0	1.95568	2.33405	2.14787	1.51662	0.786362	1.85992	1.18532	0.496493	1.36333	0.850822	0.658691	0.694432	0.444583	0.318356	0.064835	0.463182	0.666511	0.732775	-0.355543	normal	-0.765125	normal	-1.18062	normal	-2.12555	down	-1.4255	down	bZIP transcription factor	bZIP transcription factor 44 OS=Arabidopsis thaliana OX=3702 GN=BZIP44 PE=1 SV=1
	VaccDscaff16-processed-gene-371.5	11.5974	14.9899	15.5734	13.2376	11.6561	12.7192	8.68089	6.80177	6.01244	5.79871	3.43936	6.92157	2.91843	3.78833	4.5291	5.16169	1.51259	4.0584	-0.0348452	normal	-0.761424	normal	-1.19864	down	-1.69261	down	-1.70764	down	bZIP transcription factor	bZIP transcription factor 44 OS=Arabidopsis thaliana OX=3702 GN=BZIP44 PE=1 SV=1
	VaccDscaff18-processed-gene-23.0	9.03464	10.5793	8.79281	8.74981	9.39287	10.5256	5.62584	5.07309	6.09657	2.86675	2.83628	2.74772	1.68081	1.41102	1.32999	1.56257	2.07856	1.12927	0.128349	normal	-0.559419	normal	-1.556	down	-2.38444	down	-2.32042	down	bZIP transcription factor	bZIP transcription factor 44 OS=Arabidopsis thaliana OX=3702 GN=BZIP44 PE=1 SV=1
	VaccDscaff30-processed-gene-123.4	2.57075	2.16882	4.24241	1.62664	0.864132	2.1434	1.29173	3.11723	0.991078	1.61682	1.08654	1.20468	0.529992	0.856591	1.08373	1.062	0.675674	0.689401	-0.583776	normal	-0.468285	normal	-0.922021	normal	-1.47306	down	-1.52408	down	bZIP transcription factor	bZIP transcription factor 44 OS=Arabidopsis thaliana OX=3702 GN=BZIP44 PE=1 SV=1
	VaccDscaff31-processed-gene-304.2	10.6979	3.60393	4.01696	8.71964	11.0105	10.8203	3.84411	4.99368	6.13118	2.59247	2.8353	1.6426	1.0448	1.03177	0.569809	0.528317	1.32478	2.87415	0.685893	normal	-0.0992848	normal	-1.07148	normal	-2.28131	down	-1.53204	down	bZIP transcription factor	bZIP transcription factor 44 OS=Arabidopsis thaliana OX=3702 GN=BZIP44 PE=1 SV=1
	VaccDscaff42-augustus-gene-190.34	1.00397	0.942312	1.27554	0.688519	0.549909	1.16182	0.459123	0.251443	0.354443	0.49074	0.606992	0.266083	0.577647	0.274589	0.253402	0.236835	0.256795	0.083994	-0.227389	normal	-1.26201	down	-0.965985	normal	-1.19571	normal	-2.03047	down	bZIP transcription factor	bZIP transcription factor 44 OS=Arabidopsis thaliana OX=3702 GN=BZIP44 PE=1 SV=1
	VaccDscaff7-processed-gene-41.0	4.53309	5.49808	5.35014	6.9802	3.39481	5.04455	2.85156	2.85689	3.28986	2.78238	1.74982	3.04949	1.57739	0.27525	1.84196	1.7125	1.71126	1.19793	0.113182	normal	-0.550473	normal	-0.823736	normal	-1.66002	down	-1.49515	down	bZIP transcription factor	bZIP transcription factor 44 OS=Arabidopsis thaliana OX=3702 GN=BZIP44 PE=1 SV=1
	VaccDscaff5-processed-gene-16.7	3.79725	3.52771	3.78374	5.08144	7.88145	5.86942	14.7134	17.5519	19.0686	14.7023	13.248	13.2752	15.5419	16.1724	15.1319	19.963	18.7572	17.1471	0.757132	normal	2.31907	up	1.958	up	2.182	up	2.43129	up	bZIP transcription factor	bZIP transcription factor 53 OS=Arabidopsis thaliana OX=3702 GN=BZIP53 PE=1 SV=1
	VaccDscaff21-augustus-gene-363.31	0.562273	0.607047	0.429711	0.550915	0.365819	0.435555	1.07134	1.42761	1.28289	1.38881	0.749546	0.954383	1.04438	1.14023	1.49824	1.1114	1.59903	2.06339	-0.0943151	normal	1.34731	up	0.994812	normal	1.29082	up	1.64719	up	Seed dormancy control	bZIP transcription factor TGA10 OS=Nicotiana tabacum OX=4097 GN=TGA10 PE=1 SV=1
	VaccDscaff26-processed-gene-350.1	0.958931	1.81862	1.95484	1.18792	1.11967	1.34436	2.27739	1.58013	2.21654	1.52453	2.41866	1.76954	1.23514	2.02011	1.29224	3.10727	3.79461	3.22404	-0.212507	normal	0.516558	normal	0.384041	normal	0.104386	normal	1.21085	up	Seed dormancy control	bZIP transcription factor TGA10 OS=Nicotiana tabacum OX=4097 GN=TGA10 PE=1 SV=1
	VaccDscaff29-augustus-gene-338.24	4.21994	4.28287	3.71574	2.45317	3.13596	2.86857	4.86038	4.88419	5.66191	6.49134	5.62539	5.83417	6.79144	4.91852	7.56947	7.75681	8.69261	8.65137	-0.38638	normal	0.513872	normal	0.67874	normal	0.804849	normal	1.18325	up	Seed dormancy control	bZIP transcription factor TGA10 OS=Nicotiana tabacum OX=4097 GN=TGA10 PE=1 SV=1
	VaccDscaff1-processed-gene-341.3	11.8693	15.7844	13.1731	11.7983	12.0712	12.6238	25.6285	23.7544	25.5302	30.7744	28.9928	25.4423	24.183	21.6552	25.632	24.5407	23.6191	27.1065	-0.0348111	normal	1.05208	up	1.18189	up	0.96062	normal	1.03006	up	Zinc finger C-x8-C-x5-C-x3-H type (and similar)	Zinc finger CCCH domain-containing protein 2 OS=Arabidopsis thaliana OX=3702 GN=TZF4 PE=1 SV=1
	VaccDscaff5-processed-gene-319.6	9.59014	10.0574	10.0094	8.80756	8.14925	8.18291	15.6979	15.6281	17.0443	19.9707	22.2952	18.4485	15.7891	13.9567	18.1161	19.2643	19.9278	18.8749	-0.109201	normal	0.883891	normal	1.15611	up	0.841701	normal	1.11679	up	--	Zinc finger CCCH domain-containing protein 2 OS=Arabidopsis thaliana OX=3702 GN=TZF4 PE=1 SV=1
	VaccDscaff8-processed-gene-115.3	9.35939	10.915	9.13747	9.78283	10.4033	8.76111	19.8016	18.6697	19.1244	24.4882	22.2082	18.029	21.4619	18.245	20.977	21.4212	19.6585	20.5664	0.0990032	normal	1.14645	up	1.25498	up	1.19779	up	1.21532	up	Zinc finger C-x8-C-x5-C-x3-H type (and similar)	Zinc finger CCCH domain-containing protein 2 OS=Arabidopsis thaliana OX=3702 GN=TZF4 PE=1 SV=1
	VaccDscaff14-processed-gene-5.4	17.3717	13.9871	13.2871	25.0546	20.5627	21.5887	33.0954	23.8976	32.4888	23.2742	41.1036	43.9898	28.5967	25.5701	14.4284	27.8198	21.1841	26.2208	0.693052	normal	1.17095	up	1.37719	up	0.768845	normal	0.897113	normal	--	Zinc finger CCCH domain-containing protein 20 OS=Arabidopsis thaliana OX=3702 GN=At2g19810 PE=2 SV=1
	VaccDscaff25-processed-gene-14.6	61.4724	42.8319	29.2557	102.028	76.0256	80.2795	148.596	86.0674	114.209	89.1823	81.2777	98.7851	86.9135	73.1341	80.9307	74.4912	78.6202	75.181	0.915599	normal	1.45246	up	1.07986	up	0.972062	normal	0.896014	normal	--	Zinc finger CCCH domain-containing protein 20 OS=Arabidopsis thaliana OX=3702 GN=At2g19810 PE=2 SV=1
	VaccDscaff20-snap-gene-40.47	18.6907	18.7134	23.7469	26.1419	25.6737	26.5791	14.6137	15.5302	14.5403	8.99108	9.62231	9.4021	8.4112	10.4378	8.53247	6.82629	6.65246	6.76699	0.47148	normal	-0.268342	normal	-0.985326	normal	-0.989039	normal	-1.43481	down	Alfin	Zinc finger CCCH domain-containing protein 29 OS=Arabidopsis thaliana OX=3702 GN=At2g40140 PE=1 SV=1
	VaccDscaff28-augustus-gene-315.46	16.7068	16.7903	20.8629	23.8137	23.6206	23.3647	12.9579	13.0609	12.3754	8.35127	7.82766	8.44633	7.38279	8.99926	7.77536	6.00242	6.73407	6.11118	0.494409	normal	-0.316149	normal	-1.00339	down	-1.00118	down	-1.36732	down	Alfin	Zinc finger CCCH domain-containing protein 29 OS=Arabidopsis thaliana OX=3702 GN=At2g40140 PE=1 SV=1
	VaccDscaff48-snap-gene-67.40	14.5911	15.0518	16.2861	22.6118	20.0816	23.3772	11.8819	13.6171	12.1047	7.41889	6.9662	7.84558	7.00486	7.29056	6.87962	5.45509	5.06258	5.55096	0.640905	normal	-0.103879	normal	-0.91037	normal	-0.950758	normal	-1.3559	down	Alfin	Zinc finger CCCH domain-containing protein 29 OS=Arabidopsis thaliana OX=3702 GN=At2g40140 PE=1 SV=1
	VaccDscaff12-augustus-gene-345.41	3.04473	3.32516	3.77701	4.87218	4.44858	3.12808	9.92385	5.65395	7.68368	5.0196	5.01063	5.35239	7.63306	9.32345	9.72516	5.23369	6.06273	5.45205	0.384353	normal	1.34012	up	0.718534	normal	1.52881	up	0.862637	normal	Zinc finger C-x8-C-x5-C-x3-H type (and similar)	Zinc finger CCCH domain-containing protein 39 OS=Arabidopsis thaliana OX=3702 GN=At3g19360 PE=2 SV=1
	VaccDscaff23-augustus-gene-28.29	4.82365	5.64265	3.52162	5.11883	4.92732	4.63444	12.8077	8.43814	8.92002	6.66983	10.8486	10.6348	8.82891	10.2479	9.60632	7.41793	9.159	6.68009	0.185257	normal	1.2639	up	1.11025	up	1.17991	up	0.872738	normal	Zinc finger C-x8-C-x5-C-x3-H type (and similar)	Zinc finger CCCH domain-containing protein 39 OS=Arabidopsis thaliana OX=3702 GN=At3g19360 PE=2 SV=1
	VaccDscaff41-augustus-gene-226.36	3.43456	3.35559	1.98352	2.22405	2.16432	4.2499	3.14221	6.85461	3.13972	5.55055	5.99792	5.74588	4.91855	4.28644	3.83937	5.93682	2.78289	5.79601	0.091162	normal	0.720112	normal	1.07702	up	0.717554	normal	0.844486	normal	Zinc finger C-x8-C-x5-C-x3-H type (and similar)	Zinc finger CCCH domain-containing protein 39 OS=Arabidopsis thaliana OX=3702 GN=At3g19360 PE=2 SV=1
	VaccDscaff30-processed-gene-280.2	1.69375	2.60353	1.72154	0.911436	1.34172	1.81489	0.748509	0.82688	0.854278	0.716249	0.842297	1.21094	0.180759	0.507663	0.298403	0.206033	0.08469	0.183875	-0.328235	normal	-0.987563	normal	-0.879609	normal	-2.03722	down	-2.88879	down	--	Zinc finger protein 4 OS=Arabidopsis thaliana OX=3702 GN=ZFP4 PE=2 SV=2
	VaccDscaff14-processed-gene-232.6	0.729944	0.738131	0.225286	1.38155	0.646545	1.14806	2.14438	1.19663	2.54689	0.650957	0.208129	0.20511	0.669732	0.839053	0.756943	0.344455	0.272554	0.088841	--	--	1.65452	up	--	--	--	--	--	--	--	Zinc finger protein 5 OS=Arabidopsis thaliana OX=3702 GN=ZFP5 PE=1 SV=1
	VaccDscaff3-processed-gene-170.12	0.576544	0.196256	0.605629	0.873893	1.41719	1.75498	2.64292	2.1163	2.52308	0.543451	0.710597	0.35748	0.719813	0.451203	0.472393	0.314179	0.364906	0.428692	--	--	2.24299	up	--	--	--	--	--	--	--	Zinc finger protein 5 OS=Arabidopsis thaliana OX=3702 GN=ZFP5 PE=1 SV=1
	VaccDscaff6-processed-gene-29.9	1.97873	2.03925	1.66363	3.14558	2.52476	3.06824	4.15869	6.11385	5.27332	4.26607	4.83437	3.85372	5.3761	3.97358	5.29224	3.69584	4.0933	3.55757	0.692034	normal	1.58978	up	1.28359	up	1.4904	up	1.12816	up	C2H2-type zinc finger	Zinc finger protein AZF2 OS=Arabidopsis thaliana OX=3702 GN=AZF2 PE=2 SV=1
	VaccDscaff26-snap-gene-38.27	6.23001	5.61955	6.11077	4.28132	4.05753	3.33775	3.46056	2.95939	3.06159	3.32065	2.90263	2.76691	2.24677	2.71259	3.60339	2.4647	2.32583	2.48499	-0.47216	normal	-0.721945	normal	-0.845726	normal	-0.893207	normal	-1.13154	down	CCT motif	Zinc finger protein CO3 OS=Oryza sativa subsp. japonica OX=39947 GN=CO3 PE=2 SV=1
	VaccDscaff29-snap-gene-38.30	5.59509	6.4448	4.74143	4.49708	3.42744	4.0617	3.0409	2.57623	3.62579	3.31085	2.8627	2.31941	2.52926	2.72457	3.24442	2.15814	1.89867	2.13431	-0.336737	normal	-0.656515	normal	-0.819121	normal	-0.805208	normal	-1.25602	down	CCT motif	Zinc finger protein CO3 OS=Oryza sativa subsp. japonica OX=39947 GN=CO3 PE=2 SV=1
	VaccDscaff14-augustus-gene-256.32	2.43438	3.14902	1.85051	1.08836	0.737758	1.09171	0.663815	0.378605	0.481838	0.153389	0.202452	0.335272	0.540231	0.284632	0.533679	0.613147	0.336278	0.784012	-1.04315	down	-1.94348	down	-2.96546	down	-2.12435	down	-1.81366	down	CCT motif	Zinc finger protein CONSTANS-LIKE 16 OS=Arabidopsis thaliana OX=3702 GN=COL16 PE=1 SV=2
	VaccDscaff25-snap-gene-297.37	1.63225	2.14734	1.86247	0.551812	0.591063	0.519865	0.299191	0.211579	0.258871	0.200837	0.168289	0.040156	0.32267	0.243358	0.085565	0.271799	0.25422	0.620412	-1.45741	down	-2.52018	down	-3.21712	down	-2.66769	down	-1.99066	down	CCT motif	Zinc finger protein CONSTANS-LIKE 16 OS=Arabidopsis thaliana OX=3702 GN=COL16 PE=1 SV=2
	VaccDscaff2-snap-gene-302.56	7.1912	7.84992	7.73422	3.09421	2.80863	2.83192	0.893342	1.2194	1.39084	0.807423	1.05743	1.16643	2.40166	1.36882	1.22233	1.81139	2.136	1.6908	-1.20732	down	-2.45269	down	-2.70778	down	-1.94854	down	-1.83592	down	CCT motif	Zinc finger protein CONSTANS-LIKE 16 OS=Arabidopsis thaliana OX=3702 GN=COL16 PE=1 SV=2
	VaccDscaff3-processed-gene-111.2	1.35245	2.07124	1.23034	0.739315	0.466792	0.812132	0.353649	0.202649	0.185961	0.212286	0.160864	0.106422	0.414842	0.508298	0.423106	0.340593	0.569928	0.471345	-0.881898	normal	-2.21109	down	-2.71227	down	-1.51507	down	-1.494	down	CCT motif	Zinc finger protein CONSTANS-LIKE 16 OS=Arabidopsis thaliana OX=3702 GN=COL16 PE=1 SV=2
	VaccDscaff13-augustus-gene-93.32	1.19624	1.11864	1.31007	1.72196	1.72591	1.13244	2.92033	2.83682	2.14666	2.83765	2.22047	2.81226	1.80373	0.899135	0.968177	1.1597	1.13891	1.15654	0.40783	normal	1.26963	up	1.21101	up	0.178572	normal	0.0810132	normal	CCT motif	Zinc finger protein CONSTANS-LIKE 2 OS=Arabidopsis thaliana OX=3702 GN=COL2 PE=1 SV=1
	VaccDscaff30-augustus-gene-315.14	0.798587	0.767631	0.68459	1.04805	0.516603	1.0367	2.24615	2.4695	2.1825	1.94655	2.26112	2.27875	1.02736	0.747359	0.720476	1.95002	0.959115	1.01228	0.271494	normal	1.71609	up	1.56909	up	0.29231	normal	0.889109	normal	CCT motif	Zinc finger protein CONSTANS-LIKE 2 OS=Arabidopsis thaliana OX=3702 GN=COL2 PE=1 SV=1
	VaccDscaff32-augustus-gene-272.20	0.758525	0.889109	0.726364	0.792219	0.850386	0.775367	1.85993	1.66318	1.73075	1.08371	1.30348	1.84528	0.521585	0.437077	0.638497	0.612988	0.962558	0.79035	0.137134	normal	1.29532	up	0.920469	normal	-0.399185	normal	0.140372	normal	CCT motif	Zinc finger protein CONSTANS-LIKE 2 OS=Arabidopsis thaliana OX=3702 GN=COL2 PE=1 SV=1
	VaccDscaff37-augustus-gene-297.17	2.12666	2.09444	1.95238	14.8161	13.9398	14.6058	56.9805	52.0912	56.3121	44.254	42.9903	42.6202	22.1853	23.9722	25.2515	15.3868	14.9704	15.4428	2.84433	up	4.88557	up	4.48373	up	3.65453	up	3.0141	up	CCT motif	Zinc finger protein CONSTANS-LIKE 5 OS=Arabidopsis thaliana OX=3702 GN=COL5 PE=2 SV=2
	VaccDscaff38-augustus-gene-11.37	1.84737	1.71025	1.41085	11.8392	11.1157	11.4339	30.4324	32.6497	34.2033	27.1859	24.1085	26.0418	14.0943	14.8905	14.8135	9.45211	8.61862	10.1143	2.80745	up	4.4275	up	4.04133	up	3.26042	up	2.62271	up	CCT motif	Zinc finger protein CONSTANS-LIKE 5 OS=Arabidopsis thaliana OX=3702 GN=COL5 PE=2 SV=2
	VaccDscaff39-augustus-gene-4.25	1.36227	2.18526	2.4476	9.91263	7.97485	8.44867	29.0447	29.5358	29.9223	24.0207	22.1353	24.187	13.3375	12.7972	13.9738	8.03212	7.59284	9.36398	2.09359	up	4.00529	up	3.61103	up	2.84769	up	2.16413	up	CCT motif	Zinc finger protein CONSTANS-LIKE 5 OS=Arabidopsis thaliana OX=3702 GN=COL5 PE=2 SV=2
	VaccDscaff6-augustus-gene-417.20	0.168698	0.303318	0.553289	1.82505	1.37622	1.41429	7.94702	5.47503	5.41047	5.45135	4.49366	5.51246	3.11285	2.48397	2.50883	2.16447	1.16813	1.41633	1.70636	up	4.11143	up	3.78427	up	2.92562	up	2.14681	up	CCT motif	Zinc finger protein CONSTANS-LIKE 5 OS=Arabidopsis thaliana OX=3702 GN=COL5 PE=2 SV=2
	VaccDscaff38-processed-gene-283.17	2.70766	2.92577	2.50577	1.75035	1.76254	1.73491	0.896558	1.16913	1.30768	1.99984	2.4036	1.57608	2.91361	2.32379	2.69889	1.69276	1.96749	2.37624	-0.476708	normal	-1.04675	down	-0.297169	normal	0.126408	normal	-0.267395	normal	CCT motif	Zinc finger protein CONSTANS-LIKE 9 OS=Arabidopsis thaliana OX=3702 GN=COL9 PE=1 SV=1
	VaccDscaff19-processed-gene-135.9	2.0383	3.06917	2.93739	0.34917	1.1576	2.02595	0.822999	1.11052	0.963702	1.1188	1.65568	1.11866	0.694073	0.435015	0.948254	1.13442	1.41694	1.3528	-0.680728	normal	-1.16093	down	-0.814743	normal	-1.61615	down	-0.818507	normal	--	Zinc finger protein GIS3 OS=Arabidopsis thaliana OX=3702 GN=GIS3 PE=1 SV=1
	VaccDscaff20-processed-gene-133.0	9	11.4971	9.36645	4.30186	4.94024	3.71218	2.85714	3.39811	3.87914	3.78992	3.68862	3.89009	3.52374	3.09134	2.92665	4.28698	3.70803	4.27029	-1.00495	down	-1.33605	down	-1.22395	down	-1.43772	down	-1.1034	down	--	Zinc finger protein GIS3 OS=Arabidopsis thaliana OX=3702 GN=GIS3 PE=1 SV=1
	VaccDscaff28-processed-gene-213.2	6.66068	6.08005	7.28634	3.25852	3.09896	2.27844	1.50507	2.90164	2.67857	2.34321	2.68108	2.70562	2.05662	2.06605	1.53844	3.56749	2.863	2.5692	-0.976637	normal	-1.24478	down	-1.19517	down	-1.57691	down	-0.969292	normal	--	Zinc finger protein GIS3 OS=Arabidopsis thaliana OX=3702 GN=GIS3 PE=1 SV=1
	VaccDscaff13-augustus-gene-13.36	6.16798	6.30273	7.11104	13.498	13.1961	13.6613	6.89786	8.12562	8.04302	4.73712	6.01121	5.11201	4.54573	4.86137	5.0627	4.27639	4.40024	4.65392	1.14394	up	0.41594	normal	-0.167253	normal	-0.273315	normal	-0.398292	normal	Zinc finger, C2H2 type	Zinc finger protein STOP1 homolog OS=Oryza sativa subsp. japonica OX=39947 GN=Os01g0871200 PE=2 SV=1
	VaccDscaff42-augustus-gene-47.29	15.5497	18.0359	16.8002	32.6577	31.704	31.8068	16.8065	18.4193	17.4079	12.9145	11.1126	11.3443	10.9135	11.2193	15.0187	9.38176	8.11434	9.53866	1.04629	up	0.246956	normal	-0.374208	normal	-0.279702	normal	-0.737599	normal	Zinc finger, C2H2 type	Zinc finger protein STOP1 homolog OS=Oryza sativa subsp. japonica OX=39947 GN=Os01g0871200 PE=2 SV=1
	VaccDscaff47-augustus-gene-53.19	1.4452	2.34424	1.33269	1.19025	1.44996	1.57659	1.32136	1.20675	1.24091	0.663527	0.256767	0.489848	0.14446	0	0	0	0.203955	0.23527	-0.131294	normal	-0.239162	normal	-1.53279	down	-1.87026	normal	-2.83733	down	--	Zinc finger protein WIP3 OS=Arabidopsis thaliana OX=3702 GN=WIP3 PE=2 SV=1
	VaccDscaff21-processed-gene-155.6	12.3645	10.658	12.8374	41.6659	40.3151	44.3515	47.6715	41.8637	44.0205	32.6516	33.2805	30.6893	38.9656	34.4475	32.4043	24.2497	28.3983	28.7086	1.88512	up	2.05873	up	1.54098	up	1.70298	up	1.32019	up	C2H2-type zinc finger	Zinc finger protein ZAT11 OS=Arabidopsis thaliana OX=3702 GN=ZAT11 PE=2 SV=1
	VaccDscaff26-processed-gene-158.3	3.59548	2.52294	5.38697	12.9962	13.3159	14.1109	11.2842	18.3094	20.4439	6.7905	8.17265	8.59526	8.44897	7.62104	8.73357	6.66807	5.16608	5.55985	1.70483	up	2.16697	up	1.08428	up	1.20221	up	0.702853	normal	C2H2-type zinc finger	Zinc finger protein ZAT11 OS=Arabidopsis thaliana OX=3702 GN=ZAT11 PE=2 SV=1
	VaccDscaff29-processed-gene-155.8	13.4183	13.386	13.2773	40.6183	40.6182	36.8562	47.3698	45.0796	46.5123	27.5836	23.8372	23.088	22.8835	25.3972	26.0281	26.7294	22.8681	23.913	1.6422	up	1.96256	up	1.01327	up	1.03874	up	1.02016	up	C2H2-type zinc finger	Zinc finger protein ZAT11 OS=Arabidopsis thaliana OX=3702 GN=ZAT11 PE=2 SV=1
	VaccDscaff33-processed-gene-183.0	11.3899	12.6701	11.7214	37.8031	38.2498	36.9155	30.0489	28.2612	27.3525	19.4234	16.4885	18.5916	17.5616	18.8016	18.9719	12.1231	11.2194	11.8712	1.73963	up	1.42844	up	0.727258	normal	0.780526	normal	0.130792	normal	C2H2-type zinc finger	Zinc finger protein ZAT11 OS=Arabidopsis thaliana OX=3702 GN=ZAT11 PE=2 SV=1
	VaccDscaff19-processed-gene-54.6	1.39119	1.30141	0.881638	9.56136	7.29597	9.47133	4.61701	3.27062	8.25558	3.88423	4.29702	3.35172	3.99019	4.76895	1.96381	1.86336	1.79989	3.57125	2.59168	up	2.12109	up	1.66676	up	1.58369	up	1.07081	normal	C2H2-type zinc finger	Zinc finger protein ZAT12 OS=Arabidopsis thaliana OX=3702 GN=ZAT12 PE=2 SV=1
	VaccDscaff28-processed-gene-300.10	0.46437	0.200042	0.31949	2.49456	3.73049	2.34997	3.88547	2.73436	1.78782	0.670942	1.46884	0.66595	1.14751	1.6714	1.04293	0.762767	0.226245	0.775059	2.11352	up	2.69087	up	--	--	--	--	--	--	C2H2-type zinc finger	Zinc finger protein ZAT12 OS=Arabidopsis thaliana OX=3702 GN=ZAT12 PE=2 SV=1
	VaccDscaff48-processed-gene-64.13	0.791613	0.982121	0.688074	5.1406	8.3927	5.67095	9.74777	9.92982	5.50948	1.89244	2.59009	1.69054	3.14504	2.64209	3.27789	2.53894	1.27431	0.880094	2.46428	up	3.24231	up	1.25807	up	1.84624	up	--	--	C2H2-type zinc finger	Zinc finger protein ZAT12 OS=Arabidopsis thaliana OX=3702 GN=ZAT12 PE=2 SV=1
	VaccDscaff6-processed-gene-11.8	0.221033	1.1621	0.840207	0.654257	1.1117	1.55264	2.66389	2.39372	1.12536	2.8993	0.555899	2.54943	2.01273	1.70416	2.53969	0.695046	1.48543	1.34867	0.458209	normal	1.43233	up	1.24272	normal	1.48365	up	0.724481	normal	C2H2-type zinc finger	Zinc finger protein ZAT2 OS=Arabidopsis thaliana OX=3702 GN=ZAT2 PE=1 SV=1
	VaccDscaff21-processed-gene-236.10	2.16551	1.89763	1.78763	1.25193	1.22114	1.73098	0.323595	1.19919	1.08221	0.610611	0.887206	0.505921	0.778139	0.66918	0.143453	0.541711	0.852676	0.390833	-0.286075	normal	-0.865258	normal	-1.25115	down	-1.46077	down	-1.43677	down	C2H2-type zinc finger	Zinc finger protein ZAT5 OS=Arabidopsis thaliana OX=3702 GN=ZAT5 PE=2 SV=1
	VaccDscaff22-processed-gene-250.7	0.588333	0.428576	0.814946	0.817529	0.709943	0.790857	0.628341	0.588733	0.647462	2.10865	1.65544	1.78626	2.01672	2.34778	2.16333	4.91694	4.07013	4.39175	--	--	--	--	1.52795	up	1.82084	up	2.86163	up	C2H2-type zinc finger	Zinc finger protein ZAT5 OS=Arabidopsis thaliana OX=3702 GN=ZAT5 PE=2 SV=1
	VaccDscaff26-processed-gene-232.8	2.16533	2.42774	2.81575	2.38351	3.50906	3.25068	0.931144	1.09825	0.750907	0.992253	0.99946	1.29309	1.14057	1.23624	0.770459	1.10335	0.552555	0.688804	0.372631	normal	-1.12868	down	-0.964213	normal	-0.987542	normal	-1.37862	down	C2H2-type zinc finger	Zinc finger protein ZAT5 OS=Arabidopsis thaliana OX=3702 GN=ZAT5 PE=2 SV=1
	VaccDscaff33-processed-gene-119.6	4.42316	4.83573	4.1496	4.86685	5.74137	5.11711	1.66064	2.417	2.21404	1.68803	1.64875	2.04805	1.7326	1.37927	1.6766	0.804035	1.89288	1.48017	0.333578	normal	-0.868682	normal	-1.12923	down	-1.27106	down	-1.44757	down	C2H2-type zinc finger	Zinc finger protein ZAT5 OS=Arabidopsis thaliana OX=3702 GN=ZAT5 PE=2 SV=1
	VaccDscaff20-snap-gene-279.31	1.09523	0.861217	0.984534	3.73898	2.71713	1.9516	10.3552	9.90699	9.61751	17.8681	19.2103	20.9663	12.6054	13.5148	12.6862	17.2702	17.0502	15.7826	1.39764	up	3.45778	up	4.34732	up	3.81985	up	4.18944	up	bZIP transcription factor	Transcription factor HY5 OS=Solanum lycopersicum OX=4081 GN=HY5 PE=2 SV=1
	VaccDscaff28-snap-gene-90.32	1.7072	1.36464	1.88873	5.71854	4.36479	6.99862	11.731	14.2912	15.3057	29.3643	29.1066	18.94	21.2733	22.7761	19.7135	25.5702	25.5352	24.3246	1.71863	up	3.17441	up	3.98267	up	3.79263	up	4.04147	up	bZIP transcription factor	Transcription factor HY5 OS=Solanum lycopersicum OX=4081 GN=HY5 PE=2 SV=1
	VaccDscaff44-snap-gene-84.35	4.20456	5.10376	3.25298	17.8136	16.4496	16.441	46.2195	43.1905	44.4364	94.3456	79.5274	82.7873	63.7267	60.8863	59.2107	74.146	71.4082	73.8878	2.04267	up	3.55328	up	4.42854	up	3.98992	up	4.24347	up	bZIP transcription factor	Transcription factor HY5 OS=Solanum lycopersicum OX=4081 GN=HY5 PE=2 SV=1
	VaccDscaff14-augustus-gene-358.38	1.50354	1.48814	1.07162	1.69252	1.53242	1.86315	2.92615	2.5733	2.46799	3.28088	2.78922	2.7856	2.5595	2.20146	2.12887	2.58239	2.22481	2.50264	0.411701	normal	1.12576	up	1.22144	up	0.903237	normal	0.981568	normal	bZIP transcription factor	ABSCISIC ACID-INSENSITIVE 5-like protein 5 OS=Arabidopsis thaliana OX=3702 GN=ABF2 PE=1 SV=1
	VaccDscaff2-augustus-gene-411.30	0.708387	1.03521	1.16566	2.09723	1.86081	1.46341	2.56252	2.5028	3.14511	2.98421	3.11955	2.88553	2.38462	2.41578	2.74807	3.46384	2.98492	3.07522	0.918044	normal	1.63161	up	1.70951	up	1.49601	up	1.82685	up	bZIP transcription factor	ABSCISIC ACID-INSENSITIVE 5-like protein 5 OS=Arabidopsis thaliana OX=3702 GN=ABF2 PE=1 SV=1
	VaccDscaff982-snap-gene-0.6	0.770142	1.54714	1.22346	1.95209	1.80019	1.90844	3.18358	3.40968	4.03051	2.4342	2.70701	2.49584	2.35817	1.99131	2.32366	2.55237	2.53818	2.62526	0.713772	normal	1.70552	up	1.18917	up	1.03932	up	1.23935	up	bZIP transcription factor	ABSCISIC ACID-INSENSITIVE 5-like protein 5 OS=Arabidopsis thaliana OX=3702 GN=ABF2 PE=1 SV=1
	VaccDscaff43-processed-gene-135.1	0.784925	0.816592	0.401681	0.974955	0.91701	0.721461	1.18465	0.921495	0.799439	3.13866	2.13462	2.39065	2.84756	2.08942	2.46584	9.48933	6.58768	5.49487	--	--	--	--	1.83083	up	1.84978	up	3.35454	up	C2H2-type zinc finger	Zinc finger protein ZAT5 OS=Arabidopsis thaliana OX=3702 GN=ZAT5 PE=2 SV=1
Auxin	VaccDscaff13-processed-gene-392.12	4.08859	3.80806	4.17805	1.73081	1.51003	1.32355	1.04629	1.18454	1.2684	1.8658	1.6616	1.78723	1.48793	1.26204	1.3054	1.44436	1.47122	1.38624	-1.23168	down	-1.57943	down	-1.03925	down	-1.39328	down	-1.32584	down	Auxin response factor	Auxin response factor 19 OS=Arabidopsis thaliana OX=3702 GN=ARF19 PE=1 SV=2
	VaccDscaff159-processed-gene-2.21	2.24444	2.45661	2.54097	0.907366	0.786755	0.567793	0.544183	1.15462	0.737325	1.35413	1.05828	0.884306	0.724908	0.812837	0.924181	0.798624	0.472316	0.793793	-1.44955	down	-1.33687	down	-0.975362	normal	-1.3744	down	-1.61339	down	Auxin response factor	Auxin response factor 19 OS=Arabidopsis thaliana OX=3702 GN=ARF19 PE=1 SV=2
	VaccDscaff30-snap-gene-3.34	1.79051	1.33174	1.06392	0.878883	0.776983	0.679954	0.360334	0.438725	0.473349	0.673839	0.6539	0.621708	0.653594	0.465291	0.568862	0.82204	0.599013	0.602401	-0.647729	normal	-1.46252	down	-0.924571	normal	-1.10115	down	-0.864039	normal	Auxin response factor	Auxin response factor 19 OS=Arabidopsis thaliana OX=3702 GN=ARF19 PE=1 SV=2
	VaccDscaff71-processed-gene-4.10	14.0488	15.1221	13.8497	5.55328	5.15031	5.06731	3.42722	3.70131	3.56249	6.06638	4.63135	5.18347	3.25605	3.51909	3.71667	3.82467	3.63033	4.05812	-1.30716	down	-1.8152	down	-1.29733	down	-1.86787	down	-1.73967	down	Auxin response factor	Auxin response factor 19 OS=Arabidopsis thaliana OX=3702 GN=ARF19 PE=1 SV=2
	VaccDscaff19-snap-gene-336.42	4.20326	4.31309	3.71327	3.58409	3.27518	3.34602	1.52801	2.37866	2.0816	3.05828	1.72393	1.91345	1.57133	1.44097	2.15886	3.13527	3.47463	2.66468	-0.132369	normal	-0.828855	normal	-0.719102	normal	-1.06624	down	-0.243869	normal	Auxin response factor	Auxin response factor 4 OS=Arabidopsis thaliana OX=3702 GN=ARF4 PE=1 SV=1
	VaccDscaff24-snap-gene-97.42	9.56518	9.75349	8.5101	7.60831	5.75104	5.54798	3.48863	3.92078	3.69161	4.25735	4.29669	4.64121	3.54278	3.71112	4.31921	5.13386	5.19596	5.80016	-0.41922	normal	-1.13204	down	-0.937416	normal	-1.09912	down	-0.629248	normal	Auxin response factor	Auxin response factor 4 OS=Arabidopsis thaliana OX=3702 GN=ARF4 PE=1 SV=1
	VaccDscaff12-snap-gene-56.27	1.05554	0.452775	2.16516	1.17278	1.87917	1.35041	0.397784	0.326238	0.444826	0.095601	0.446472	0.395683	0.809102	0.334607	0.853097	0.326197	0.650223	0.999064	0.213536	normal	-1.30736	down	-1.49488	down	-0.657022	normal	-0.673796	normal	Auxin response factor	Auxin response factor 5 OS=Arabidopsis thaliana OX=3702 GN=ARF5 PE=1 SV=3
	VaccDscaff23-augustus-gene-349.16	17.5604	19.7782	16.7297	13.7869	13.23	13.1121	5.45222	6.82596	6.14361	7.40889	6.77158	6.28999	6.25033	5.94027	6.68317	7.77197	7.24094	6.57636	-0.301195	normal	-1.3591	down	-1.2598	down	-1.35126	down	-1.1658	down	Auxin response factor	Auxin response factor 5 OS=Arabidopsis thaliana OX=3702 GN=ARF5 PE=1 SV=3
	VaccDscaff23-snap-gene-355.33	22.0574	23.3658	19.378	17.0902	15.9289	15.7358	7.18593	8.40057	7.56727	9.47081	8.60775	9.05609	8.10178	8.42267	9.12812	9.86927	9.92806	9.29168	-0.281584	normal	-1.2921	down	-1.11749	down	-1.17054	down	-0.99771	normal	Auxin response factor	Auxin response factor 5 OS=Arabidopsis thaliana OX=3702 GN=ARF5 PE=1 SV=3
	VaccDscaff12-processed-gene-369.5	1.2936	0.803353	1.28538	0.652415	0.643168	0.709076	0.64822	0.52617	0.063591	0.45129	0.632179	0.497882	0.340993	0.397838	0.367157	0.217728	0.548604	0.321944	-0.553808	normal	-1.0523	normal	-0.900524	normal	-1.37534	down	-1.38898	down	B3 DNA binding domain	Auxin response factor 8 OS=Arabidopsis thaliana OX=3702 GN=ARF8 PE=1 SV=2
	VaccDscaff23-snap-gene-49.45	14.5457	15.4401	14.935	9.72525	9.02445	8.22609	5.58312	7.73979	8.06806	7.23568	6.4995	6.76434	4.49625	4.12803	5.44424	4.98227	5.58732	7.56138	-0.601551	normal	-0.876043	normal	-0.993375	normal	-1.50624	down	-1.14165	down	Auxin response factor	Auxin response factor 8 OS=Arabidopsis thaliana OX=3702 GN=ARF8 PE=1 SV=2
	VaccDscaff40-snap-gene-269.42	14.2824	15.4162	12.5248	9.6561	8.56396	8.22307	7.40781	6.26383	5.63527	5.40604	6.5154	6.64581	3.49524	4.04603	4.12375	5.85848	5.03089	4.73335	-0.53839	normal	-0.932569	normal	-1.03895	down	-1.68236	down	-1.27147	down	Auxin response factor	Auxin response factor 8 OS=Arabidopsis thaliana OX=3702 GN=ARF8 PE=1 SV=2
	VaccDscaff41-snap-gene-251.35	9.67845	11.4765	10.578	6.17403	5.20388	5.94247	5.58731	5.66516	4.87289	5.20899	4.35131	4.42265	2.84317	3.26224	3.74236	4.10344	4.16147	4.38984	-0.730168	normal	-0.7848	normal	-1.0384	down	-1.51458	down	-1.16488	down	Auxin response factor	Auxin response factor 8 OS=Arabidopsis thaliana OX=3702 GN=ARF8 PE=1 SV=2
	VaccDscaff39-augustus-gene-167.7	1.79162	2.35216	1.59408	1.41698	1.55859	1.43331	0.451014	0.885401	0.932284	1.36484	1.43944	1.48053	1.23916	1.02987	2.22207	1.35902	1.19576	1.41826	-0.237514	normal	-1.08884	down	-0.27535	normal	-0.18821	normal	-0.361505	normal	Auxin response factor	Auxin response factor 9 OS=Arabidopsis thaliana OX=3702 GN=ARF9 PE=1 SV=1
	VaccDscaff6-augustus-gene-262.13	2.05553	1.67452	2.37704	1.0712	1.46891	1.57693	0.430009	0.783737	1.01368	1.8771	1.45309	2.04287	1.34285	2.17103	1.31794	1.93448	2.29679	2.02371	-0.407335	normal	-1.20627	down	-0.0548369	normal	-0.168376	normal	0.180943	normal	Auxin response factor	Auxin response factor 9 OS=Arabidopsis thaliana OX=3702 GN=ARF9 PE=1 SV=1
AUX/IAA	VaccDscaff36-augustus-gene-16.42	0.349188	0.278913	0.566843	0.869754	0	0.639373	0.359809	0.20584	0.536105	0.64186	0.767528	0.745176	0.77568	0.853028	0.883285	1.30798	1.40769	1.43067	0.0870145	normal	--	--	0.87723	normal	1.12987	up	1.83629	up	AUX/IAA family	Auxin-responsive protein IAA18 OS=Arabidopsis thaliana OX=3702 GN=IAA18 PE=1 SV=2
	VaccDscaff4-snap-gene-419.43	0.336125	0.400892	0.416047	0.550235	0.456911	0.082261	0.475803	0.283176	0.497234	0.894987	0.71541	1.23124	0.989814	0.628637	1.07034	1.11915	1.2678	1.37168	0.0263204	normal	0.279033	normal	1.30137	up	1.28271	up	1.7756	up	AUX/IAA family	Auxin-responsive protein IAA18 OS=Arabidopsis thaliana OX=3702 GN=IAA18 PE=1 SV=2
	VaccDscaff1740-snap-gene-0.4	2.87616	2.4233	2.24419	2.6309	2.22494	2.58318	2.01419	0.658242	1.69488	2.42116	1.86326	1.91322	0.960588	1.25473	0.67399	1.5615	1.12058	1.22238	0.0934897	normal	-0.542512	normal	-0.141849	normal	-1.13832	down	-0.761054	normal	AUX/IAA family	Auxin-responsive protein IAA26 OS=Arabidopsis thaliana OX=3702 GN=IAA26 PE=1 SV=2
	VaccDscaff27-augustus-gene-318.43	3.8379	3.82802	4.34312	2.23147	1.6774	1.97959	1.53961	2.12369	1.27034	3.38913	2.19534	2.01694	0.589794	0.842588	0.677446	0.273037	0.438458	0.270732	-0.83003	normal	-1.06097	down	-0.508213	normal	-2.2489	down	-3.29545	down	AUX/IAA family	Auxin-responsive protein IAA27 OS=Arabidopsis thaliana OX=3702 GN=IAA27 PE=1 SV=1
	VaccDscaff35-augustus-gene-305.22	5.24164	6.14253	6.10853	7.40235	6.77137	6.83409	12.4282	13.0724	12.7949	6.82868	6.49408	6.01479	5.38583	5.54211	5.41804	5.61957	6.41341	5.76534	0.375777	normal	1.30342	up	0.27441	normal	0.0633643	normal	0.177561	normal	AUX/IAA family	Auxin-responsive protein IAA27 OS=Arabidopsis thaliana OX=3702 GN=IAA27 PE=1 SV=1
	VaccDscaff36-augustus-gene-1.26	4.62259	3.51362	3.77254	4.46965	4.19363	4.88841	7.10014	7.45766	7.97853	3.21101	3.10495	3.6272	3.50924	2.78625	3.44398	3.24076	2.9999	3.28005	0.29351	normal	1.0865	up	-0.126952	normal	-0.124529	normal	-0.165923	normal	AUX/IAA family	Auxin-responsive protein IAA27 OS=Arabidopsis thaliana OX=3702 GN=IAA27 PE=1 SV=1
	VaccDscaff4-augustus-gene-422.20	5.11974	6.05543	2.40953	6.11727	5.71393	5.7835	9.89292	11.3136	11.3834	6.46519	4.74888	5.18013	4.35564	4.90341	4.85037	4.07632	4.66093	4.73233	0.449302	normal	1.39792	up	0.385652	normal	0.214513	normal	0.142641	normal	AUX/IAA family	Auxin-responsive protein IAA27 OS=Arabidopsis thaliana OX=3702 GN=IAA27 PE=1 SV=1
	VaccDscaff28-snap-gene-209.34	1.50654	1.30619	1.51459	1.46429	1.1072	0.3518	0.455786	0.19363	0.274864	0.720087	0.400019	0.521118	0.195695	0.372546	0.342592	0.453847	0.44038	0.177884	-0.29865	normal	-1.70998	down	-1.07283	normal	-1.80363	down	-1.61867	down	AUX/IAA family	Auxin-responsive protein IAA32 OS=Arabidopsis thaliana OX=3702 GN=IAA32 PE=1 SV=2
	VaccDscaff17-augustus-gene-358.28	8.95915	8.44083	8.56957	8.62405	9.41818	9.87338	6.29131	7.09565	6.94638	7.28344	6.78464	6.76616	4.41063	4.31927	5.6047	3.75363	3.42726	3.61981	0.224429	normal	-0.167188	normal	-0.183669	normal	-0.692927	normal	-1.10098	down	AUX/IAA family	Auxin-responsive protein IAA6 OS=Oryza sativa subsp. japonica OX=39947 GN=IAA6 PE=2 SV=1
	VaccDscaff35-augustus-gene-307.25	0.705836	0.72501	1.16817	0.853106	0.817373	0.925088	0.775462	0.694303	0.380117	1.45509	1.3758	1.38693	1.28237	1.26377	1.8972	1.6939	1.8823	1.97438	0.101784	normal	-0.271836	normal	0.780203	normal	0.880286	normal	1.19942	up	AUX/IAA family	Auxin-responsive protein IAA6 OS=Oryza sativa subsp. japonica OX=39947 GN=IAA6 PE=2 SV=1
	VaccDscaff9-snap-gene-396.39	0.729906	0.76788	0.347263	0.748546	0.677698	0.927791	0.610263	0.516635	0.155754	1.10176	1.64086	0.794973	0.972294	0.94699	1.35979	2.33947	1.49639	2.0447	0.374074	normal	-0.286862	normal	0.962231	normal	0.911605	normal	1.72743	up	AUX/IAA family	Auxin-responsive protein IAA6 OS=Oryza sativa subsp. japonica OX=39947 GN=IAA6 PE=2 SV=1
	VaccDscaff16-processed-gene-347.7	27.9474	30.973	25.8702	24.2569	21.2808	25.1191	16.6629	16.5973	17.8593	18.4399	16.3841	18.4667	10.3789	8.54318	9.30634	12.6854	13.3066	12.222	-0.134234	normal	-0.54148	normal	-0.535007	normal	-1.41351	down	-0.991779	normal	AUX/IAA family	Auxin-responsive protein IAA9 OS=Arabidopsis thaliana OX=3702 GN=IAA9 PE=1 SV=1
	VaccDscaff18-augustus-gene-271.38	86.6324	86.6774	85.1679	43.6108	47.7392	54.6711	55.6365	52.3989	40.0715	46.8197	55.645	29.0084	27.4255	46.0391	29.2032	36.3184	49.6899	46.6369	-0.690041	normal	-0.613364	normal	-0.801348	normal	-1.12742	down	-0.803595	normal	AUX/IAA family	Auxin-responsive protein IAA9 OS=Arabidopsis thaliana OX=3702 GN=IAA9 PE=1 SV=1
	VaccDscaff18-processed-gene-50.10	43.6641	46.4719	41.9551	34.5469	32.9101	42.6765	23.0561	24.7565	24.5711	25.0765	24.1255	26.9842	15.3273	13.6908	15.7761	20.708	19.3081	23.2487	-0.133995	normal	-0.68045	normal	-0.659032	normal	-1.39338	down	-0.903798	normal	AUX/IAA family	Auxin-responsive protein IAA9 OS=Arabidopsis thaliana OX=3702 GN=IAA9 PE=1 SV=1
	VaccDscaff31-processed-gene-294.12	23.3491	26.9146	27.8154	23.7955	21.3853	17.8824	14.4	15.3304	14.2553	15.4053	14.2609	13.2122	9.49036	8.83067	8.93506	11.9823	11.5854	8.50141	-0.179591	normal	-0.639642	normal	-0.726989	normal	-1.34734	down	-1.12192	down	AUX/IAA family	Auxin-responsive protein IAA9 OS=Arabidopsis thaliana OX=3702 GN=IAA9 PE=1 SV=1
	VaccDscaff7-processed-gene-60.21	31.4162	37.0437	31.5987	24.0515	25.3346	25.6502	15.3462	16.2811	16.6183	18.762	19.2259	21.0094	9.78531	10.457	9.22463	14.7254	16.5084	17.3637	-0.285728	normal	-0.862743	normal	-0.6248	normal	-1.58992	down	-0.882706	normal	AUX/IAA family	Auxin-responsive protein IAA9 OS=Arabidopsis thaliana OX=3702 GN=IAA9 PE=1 SV=1
HSF	VaccDscaff16-augustus-gene-177.37	4.74042	5.91408	7.15445	2.56962	2.33309	1.73935	4.96516	3.04672	3.50251	6.26136	4.74875	6.52976	3.12989	3.37501	3.55166	2.45931	2.01557	2.53333	-1.18431	down	-0.428809	normal	0.104311	normal	-0.650604	normal	-1.16132	down	HSF-type DNA-binding	Heat shock factor protein HSF24 OS=Solanum peruvianum OX=4082 GN=HSF24 PE=2 SV=1
	VaccDscaff18-augustus-gene-226.18	3.64722	3.67438	2.98221	1.48599	0.861643	1.57144	1.01045	1.08221	2.55739	1.2619	3.03934	1.23696	1.45659	1.18887	0.870756	0.419499	1.23171	0.788195	-1.11606	down	-0.897237	normal	-0.689667	normal	-1.31676	down	-1.81621	down	HSF-type DNA-binding	Heat shock factor protein HSF24 OS=Solanum peruvianum OX=4082 GN=HSF24 PE=2 SV=1
	VaccDscaff31-augustus-gene-88.13	6.13254	6.06835	8.07081	2.24173	2.49218	2.71881	5.64312	4.50697	3.6096	6.30483	5.57566	5.59161	2.7021	3.86741	3.40423	2.85932	2.01875	2.28848	-1.23664	down	-0.365046	normal	-0.0831079	normal	-0.84572	normal	-1.31676	down	HSF-type DNA-binding	Heat shock factor protein HSF24 OS=Solanum peruvianum OX=4082 GN=HSF24 PE=2 SV=1
	VaccDscaff3-augustus-gene-415.25	0.58951	0.600501	0.930082	2.26418	2.32472	1.75019	3.729	2.92872	3.60205	3.87166	3.74172	3.58075	2.35058	1.95577	1.34456	3.06807	2.56174	2.43523	1.49618	up	2.37297	up	2.44668	up	1.5051	up	2.01697	up	HSF-type DNA-binding	Heat shock factor protein HSF30 OS=Solanum peruvianum OX=4082 GN=HSF30 PE=2 SV=1
	VaccDscaff22-augustus-gene-344.19	0.455921	0.291117	0.538451	0.618767	0.398934	0.623601	1.00163	1.03179	1.3293	0.437812	0.456166	0.494595	0.983543	0.718689	0.600292	0.813568	0.684411	0.74287	0.362728	normal	1.43837	up	0.208809	normal	0.917942	normal	0.88485	normal	HSF-type DNA-binding	Heat stress transcription factor A-2c OS=Oryza sativa subsp. japonica OX=39947 GN=HSFA2C PE=1 SV=2
	VaccDscaff33-augustus-gene-107.22	1.45359	1.33473	1.53873	2.225	1.76343	2.49718	2.90838	3.02621	2.26267	2.59319	3.16054	2.92555	4.28322	3.51953	5.0817	2.66168	2.51517	2.81648	0.649501	normal	1.07759	up	1.10679	up	1.6951	up	1.02336	up	HSF-type DNA-binding	Heat stress transcription factor A-3 OS=Arabidopsis thaliana OX=3702 GN=HSFA3 PE=1 SV=2
	VaccDscaff33-augustus-gene-45.33	1.12052	0.937911	0.902999	1.97744	1.64924	1.91214	2.14645	1.88332	1.67558	1.72443	1.79905	1.59306	3.10186	2.43712	3.3634	1.90624	1.81764	1.98685	0.918472	normal	1.08442	up	0.874159	normal	1.68789	up	1.06313	up	HSF-type DNA-binding	Heat stress transcription factor A-3 OS=Arabidopsis thaliana OX=3702 GN=HSFA3 PE=1 SV=2
	VaccDscaff39-augustus-gene-229.15	0.102536	0.061638	0.073562	0.846988	1.76297	1.85021	0	0.054185	0.418975	1.63938	1.08141	0.05722	0.087183	1.64491	0.041577	0.079243	0.126504	0.103684	2.92674	up	--	--	--	--	--	--	--	--	HSF-type DNA-binding	Heat stress transcription factor A-4b OS=Oryza sativa subsp. japonica OX=39947 GN=HSFA4B PE=2 SV=1
	VaccDscaff43-snap-gene-28.26	1.0877	1.22746	0.946178	2.46423	2.53457	2.00423	3.18056	3.08846	3.36495	1.75478	1.92575	2.08712	2.19894	1.84772	2.16592	2.26904	1.82559	1.82098	1.12836	up	1.70619	up	0.919769	normal	1.06342	up	0.989285	normal	HSF-type DNA-binding	Heat stress transcription factor A-6b OS=Arabidopsis thaliana OX=3702 GN=HSFA6b PE=2 SV=1
	VaccDscaff46-augustus-gene-180.27	1.50977	0.590305	1.21266	3.56349	3.13978	2.61532	3.90422	4.53355	4.14448	2.25141	2.23539	1.56641	2.64308	2.1937	2.19113	2.3228	2.17345	2.19077	1.348	up	1.98829	up	0.912203	normal	1.17019	up	1.10213	up	HSF-type DNA-binding	Heat stress transcription factor A-6b OS=Arabidopsis thaliana OX=3702 GN=HSFA6b PE=2 SV=1
	VaccDscaff47-snap-gene-171.22	1.43868	1.68266	0.808542	3.47386	2.71885	2.94202	3.84806	4.07746	4.70236	2.21886	2.08487	2.00455	2.33434	2.34922	2.24637	2.01641	2.66102	2.62111	1.18989	up	1.79492	up	0.771144	normal	0.94368	normal	1.00743	up	HSF-type DNA-binding	Heat stress transcription factor A-6b OS=Arabidopsis thaliana OX=3702 GN=HSFA6b PE=2 SV=1
	VaccDscaff21-augustus-gene-65.43	3.14216	3.0571	3.30701	6.85055	5.8153	7.07055	8.95353	7.73452	8.7455	5.93755	6.07759	6.20985	6.67999	8.25923	6.33789	6.50953	7.25447	8.15471	1.13039	up	1.58297	up	1.05319	up	1.30391	up	1.34242	up	HSF-type DNA-binding	Heat stress transcription factor B-2b OS=Oryza sativa subsp. japonica OX=39947 GN=HSFB2B PE=2 SV=1
	VaccDscaff26-augustus-gene-64.43	0.208333	0.243203	0.229711	0.838714	1.19461	0.394168	0.810812	0.667868	0.953424	0.545675	0.371696	0.563317	0.534949	1.01638	0.47945	0.282627	0.555128	0.376929	--	--	1.75997	up	--	--	--	--	--	--	HSF-type DNA-binding	Heat stress transcription factor B-2b OS=Oryza sativa subsp. japonica OX=39947 GN=HSFB2B PE=2 SV=1
	VaccDscaff29-augustus-gene-66.45	4.12159	3.54537	4.27169	9.28581	7.34142	8.7262	11.3573	10.4184	9.75833	7.82479	8.45126	8.68957	10.0341	8.00815	8.94801	10.0965	9.86828	10.3349	1.16345	up	1.56657	up	1.17952	up	1.32172	up	1.48508	up	HSF-type DNA-binding	Heat stress transcription factor B-2b OS=Oryza sativa subsp. japonica OX=39947 GN=HSFB2B PE=2 SV=1
	VaccDscaff33-augustus-gene-271.38	7.71986	7.519	6.79395	16.3698	17.2328	19.1383	20.7366	21.4279	21.8349	17.9359	18.508	19.2593	16.2679	16.0431	16.5076	19.3786	19.5314	19.2395	1.35634	up	1.71367	up	1.46028	up	1.30189	up	1.54664	up	HSF-type DNA-binding	Heat stress transcription factor B-2b OS=Oryza sativa subsp. japonica OX=39947 GN=HSFB2B PE=2 SV=1
	VaccDscaff29-augustus-gene-319.17	22.021	17.1424	16.1043	22.0342	26.5601	25.4777	39.329	38.8305	38.6142	26.4871	33.9872	27.7995	32.865	34.4872	31.2162	33.482	32.5313	32.9285	0.53066	normal	1.25281	up	0.800165	normal	0.988617	normal	0.987094	normal	HSF-type DNA-binding	Heat stress transcription factor B-3 OS=Arabidopsis thaliana OX=3702 GN=HSFB3 PE=1 SV=1
GATA	VaccDscaff14-snap-gene-103.29	0.5023	0.255313	0.388562	0.407916	0.3933	0.394691	1.01769	0.962562	1.01006	0.766978	0.849595	0.945586	0.790182	0.365311	0.994235	0.52939	0.850438	0.672755	--	--	1.40048	up	1.12228	normal	--	--	--	--	GATA zinc finger	GATA transcription factor 1 OS=Arabidopsis thaliana OX=3702 GN=GATA1 PE=2 SV=2
	VaccDscaff25-snap-gene-137.21	1.61073	1.97416	1.66521	3.55567	3.11758	2.95546	5.15178	4.5823	4.87127	2.66916	2.60473	3.99255	2.24706	3.56418	2.84604	2.50257	3.13407	2.47293	0.912611	normal	1.62073	up	0.906733	normal	0.851442	normal	0.758725	normal	GATA zinc finger	GATA transcription factor 1 OS=Arabidopsis thaliana OX=3702 GN=GATA1 PE=2 SV=2
	VaccDscaff2-augustus-gene-82.25	0.598404	0.441983	0.45583	0.540221	0.350319	0.825518	1.45307	1.16107	0.99622	0.65889	0.891418	0.654677	0.588728	0.62617	0.575956	0.35935	0.448334	0.584614	0.240102	normal	1.3356	up	0.619214	normal	0.385964	normal	--	--	GATA zinc finger	GATA transcription factor 1 OS=Arabidopsis thaliana OX=3702 GN=GATA1 PE=2 SV=2
	VaccDscaff10-augustus-gene-117.28	2.67597	3.0281	2.515	1.36287	1.19627	1.419	0.826327	0.999036	0.570787	1.03891	1.48041	1.29554	1.03669	0.7339	0.425645	0.28193	0.921802	0.83204	-0.845316	normal	-1.52286	down	-0.93652	normal	-1.6251	down	-1.74558	down	GATA zinc finger	GATA transcription factor 12 OS=Arabidopsis thaliana OX=3702 GN=GATA12 PE=2 SV=1
	VaccDscaff1-augustus-gene-312.27	0.996445	0.91554	1.51639	1.03922	0.033513	0.117868	0.697573	0.632542	0.546996	0.638337	0.569296	0.455696	0.074599	0	0.611351	0	0.093549	0.097303	-0.413203	normal	-0.633448	normal	-0.83749	normal	-0.989705	normal	-3.30664	down	GATA zinc finger	GATA transcription factor 12 OS=Arabidopsis thaliana OX=3702 GN=GATA12 PE=2 SV=1
	VaccDscaff5-augustus-gene-291.25	5.74368	5.25624	5.19722	2.91703	3.0518	3.43838	2.37805	2.09101	2.03675	2.99187	3.03695	3.26717	2.00711	2.65467	1.9617	2.64719	2.17917	2.44197	-0.636552	normal	-1.11473	down	-0.66027	normal	-1.1069	down	-0.989058	normal	GATA zinc finger	GATA transcription factor 12 OS=Arabidopsis thaliana OX=3702 GN=GATA12 PE=2 SV=1
	VaccDscaff1-augustus-gene-21.20	1.86782	1.02999	1.34856	1.42939	1.01077	1.34268	1.2223	1.30288	1.20515	0.502183	0.474538	0.831889	0.591242	1.08954	0.681738	0.372915	0.318968	0.248019	-0.0322729	normal	-0.00402131	normal	-0.987723	normal	-0.610869	normal	-1.80793	down	GATA zinc finger	GATA transcription factor 15 OS=Arabidopsis thaliana OX=3702 GN=GATA15 PE=2 SV=2
	VaccDscaff4-augustus-gene-30.25	3.91223	3.62061	2.90998	5.94186	5.22094	5.45798	8.14622	9.28063	8.51379	11.2665	12.4595	10.684	9.22201	12.2345	10.7903	9.09145	10.7972	11.0904	0.738108	normal	1.46111	up	1.80766	up	1.74753	up	1.69055	up	GATA zinc finger	GATA transcription factor 15 OS=Arabidopsis thaliana OX=3702 GN=GATA15 PE=2 SV=2
	VaccDscaff4-augustus-gene-6.19	3.28401	4.52465	3.09283	5.28031	4.69853	5.03917	7.92505	7.82686	7.96649	9.65266	10.284	9.13003	7.54845	7.1326	9.04122	9.05251	9.33266	8.39155	0.550228	normal	1.28302	up	1.5154	up	1.25744	up	1.42847	up	GATA zinc finger	GATA transcription factor 15 OS=Arabidopsis thaliana OX=3702 GN=GATA15 PE=2 SV=2
	VaccDscaff4-augustus-gene-9.39	8.83261	9.53909	8.60068	13.5645	10.8188	13.6493	19.3008	19.8659	19.7393	24.3649	23.5199	21.0508	19.8549	22.5311	21.3567	21.7855	18.5717	23.4353	0.602858	normal	1.30281	up	1.47355	up	1.39226	up	1.38626	up	GATA zinc finger	GATA transcription factor 15 OS=Arabidopsis thaliana OX=3702 GN=GATA15 PE=2 SV=2
	VaccDscaff8-snap-gene-394.22	2.3811	2.03875	2.67397	2.76136	1.86569	2.4758	1.47734	2.262	2.56827	1.38805	1.10766	1.43854	0.900778	1.53311	1.96694	0.913419	0.297096	1.28639	0.110865	normal	0.0107148	normal	-0.685227	normal	-0.507203	normal	-1.22528	down	GATA zinc finger	GATA transcription factor 15 OS=Arabidopsis thaliana OX=3702 GN=GATA15 PE=2 SV=2
	VaccDscaff9-augustus-gene-5.35	9.78198	8.01478	7.71053	11.1256	12.6591	11.1568	18.5697	17.8738	17.7173	21.7863	19.8601	22.0078	16.7932	19.0565	17.6185	18.3285	20.0962	19.1642	0.549688	normal	1.253	up	1.42927	up	1.21199	up	1.3134	up	GATA zinc finger	GATA transcription factor 15 OS=Arabidopsis thaliana OX=3702 GN=GATA15 PE=2 SV=2
	VaccDscaff12-augustus-gene-271.25	5.18908	6.11339	5.37546	3.49245	3.27403	3.99085	2.59009	2.70309	2.45446	2.09976	3.23251	3.19539	1.44984	1.90159	1.93066	2.78677	1.84813	2.53333	-0.481806	normal	-0.903344	normal	-0.802916	normal	-1.46305	down	-1.03877	down	GATA zinc finger	GATA transcription factor 4 OS=Arabidopsis thaliana OX=3702 GN=GATA4 PE=2 SV=1
	VaccDscaff23-augustus-gene-138.22	7.11034	11.5774	7.54566	5.8701	3.82612	6.6958	3.17804	4.58177	3.68643	4.57956	4.45182	5.15559	2.84051	3.33091	2.88957	4.33035	2.0404	3.50654	-0.502525	normal	-0.980999	normal	-0.731521	normal	-1.33313	down	-1.21058	down	GATA zinc finger	GATA transcription factor 4 OS=Arabidopsis thaliana OX=3702 GN=GATA4 PE=2 SV=1
	VaccDscaff40-augustus-gene-155.34	1.58465	1.76402	2.37908	1.18538	1.12109	1.3183	0.412891	1.09503	0.327458	0.76966	0.596055	0.543047	0.409078	0.496627	0.465121	0.235248	0.372418	0.460631	-0.462985	normal	-1.28875	down	-1.34143	down	-1.77388	down	-2.1032	down	GATA zinc finger	GATA transcription factor 4 OS=Arabidopsis thaliana OX=3702 GN=GATA4 PE=2 SV=1
	VaccDscaff41-augustus-gene-144.15	3.41868	2.6863	3.24366	1.60781	1.06176	1.9378	0.942553	1.7226	1.18874	1.16053	1.03334	2.00866	0.89616	0.68407	0.956075	0.674265	0.98174	1.43382	-0.79754	normal	-1.04947	down	-0.969845	normal	-1.65446	down	-1.38379	down	GATA zinc finger	GATA transcription factor 4 OS=Arabidopsis thaliana OX=3702 GN=GATA4 PE=2 SV=1
	VaccDscaff30-augustus-gene-299.45	1.34125	1.13123	1.51336	1.265	1.81472	1.10636	1.08777	1.09999	1.21395	0.505921	0.439954	1.04265	0.539805	0.897515	0.587487	0.42593	0.205071	0.495488	0.154077	normal	-0.0460254	normal	-0.789206	normal	-0.762162	normal	-1.52354	down	GATA zinc finger	GATA transcription factor 5 OS=Arabidopsis thaliana OX=3702 GN=GATA5 PE=2 SV=1
	VaccDscaff19-augustus-gene-63.36	6.66906	6.07791	5.71679	10.846	9.13885	9.67486	3.53605	4.01271	3.73249	2.65621	2.00568	2.17972	1.59076	1.95712	2.03573	2.50163	1.90256	2.01897	0.787527	normal	-0.519363	normal	-1.27234	down	-1.54036	down	-1.34696	down	GATA zinc finger	GATA transcription factor 8 OS=Arabidopsis thaliana OX=3702 GN=GATA8 PE=1 SV=1
	VaccDscaff20-augustus-gene-67.30	8.59475	9.9342	8.3764	13.0542	13.1005	13.3659	4.43148	5.0313	5.15174	3.18998	3.12445	2.66824	1.96867	2.07828	2.63295	2.77318	2.71153	3.97371	0.667753	normal	-0.686942	normal	-1.4231	down	-1.82288	down	-1.32877	down	GATA zinc finger	GATA transcription factor 8 OS=Arabidopsis thaliana OX=3702 GN=GATA8 PE=1 SV=1
	VaccDscaff21-augustus-gene-177.35	2.03019	2.14318	2.17896	1.30716	1.51414	1.3104	0.691636	1.11433	1.01269	1.19407	1.10727	0.865121	0.958609	0.989417	0.85355	0.680322	0.978632	0.820202	-0.461138	normal	-0.945564	normal	-0.831077	normal	-0.983189	normal	-1.16474	down	GATA zinc finger	GATA transcription factor 8 OS=Arabidopsis thaliana OX=3702 GN=GATA8 PE=1 SV=1
	VaccDscaff28-augustus-gene-291.23	27.5968	26.9472	26.7041	44.3139	41.7705	42.4687	13.7607	17.0894	17.9451	11.9762	9.36434	9.33452	7.63791	8.0933	9.14978	12.2388	10.0509	11.144	0.780905	normal	-0.547413	normal	-1.26238	down	-1.53984	down	-1.12066	down	GATA zinc finger	GATA transcription factor 8 OS=Arabidopsis thaliana OX=3702 GN=GATA8 PE=1 SV=1
	VaccDscaff29-augustus-gene-172.20	1.86987	1.65326	2.43802	2.0215	1.15498	1.45831	1.24407	0.84715	0.816793	1.06438	0.714874	0.658541	0.942784	0.921494	0.871294	1.01513	1.64563	1.768	-0.200805	normal	-0.799507	normal	-1.07569	down	-0.914824	normal	-0.259261	normal	GATA zinc finger	GATA transcription factor 8 OS=Arabidopsis thaliana OX=3702 GN=GATA8 PE=1 SV=1
	VaccDscaff46-augustus-gene-93.25	1.52497	2.69836	1.95439	1.81043	2.21459	2.92212	2.1674	2.17626	2.3468	3.96563	3.107	3.68878	3.04021	2.28642	3.04562	3.92654	3.46352	4.10781	0.260473	normal	0.289249	normal	0.897592	normal	0.580126	normal	1.02669	up	GATA zinc finger	GATA transcription factor 8 OS=Arabidopsis thaliana OX=3702 GN=GATA8 PE=1 SV=1
	VaccDscaff11-augustus-gene-301.20	3.27672	3.15787	3.1242	3.49006	2.6577	2.53599	5.57395	5.28465	7.22962	6.85098	7.07454	5.82325	7.28568	7.80445	9.01568	9.1128	8.53719	7.32025	-0.0124054	normal	1.07702	up	1.15397	up	1.46956	up	1.51504	up	GATA zinc finger	GATA transcription factor 9 OS=Arabidopsis thaliana OX=3702 GN=GATA9 PE=2 SV=1
	VaccDscaff15-snap-gene-285.27	0.914873	0.73839	0.875237	0.91268	0.682962	0.887164	1.4055	1.73803	1.33584	1.88048	1.10703	1.78923	2.65054	2.81942	3.39908	3.05728	3.22597	2.46136	0.0771067	normal	0.937594	normal	0.95379	normal	1.88221	up	1.86139	up	GATA zinc finger	GATA transcription factor 9 OS=Arabidopsis thaliana OX=3702 GN=GATA9 PE=2 SV=1
	VaccDscaff17-snap-gene-355.52	2.58974	1.75662	2.27216	2.92355	3.35292	3.64793	0.817217	1.38642	1.38136	0.490662	0.093621	0.408496	0.515771	0.115582	0.47401	0.387988	0.259556	0.256649	0.64423	normal	-0.662192	normal	-2.2652	down	-2.1694	down	-2.51832	down	GATA zinc finger	GATA transcription factor 9 OS=Arabidopsis thaliana OX=3702 GN=GATA9 PE=2 SV=1
	VaccDscaff24-augustus-gene-100.27	1.08851	0.734173	0.873336	0.665713	0.615417	1.03079	1.18142	1.70249	1.35609	1.91033	1.73285	1.39806	2.13336	1.96662	2.79577	2.31795	2.5317	2.82662	-0.0751327	normal	0.772238	normal	0.961127	normal	1.43049	up	1.59182	up	GATA zinc finger	GATA transcription factor 9 OS=Arabidopsis thaliana OX=3702 GN=GATA9 PE=2 SV=1
	VaccDscaff34-augustus-gene-26.31	1.6893	1.37446	1.4174	3.12404	2.80343	2.99586	1.30092	1.09686	1.13938	0.619248	0.476205	0.528395	0.443357	0.34663	0.321559	0.29456	0.075798	0.319705	1.019	up	-0.14597	normal	-1.22889	down	-1.69113	down	-2.23554	down	GATA zinc finger	GATA transcription factor 9 OS=Arabidopsis thaliana OX=3702 GN=GATA9 PE=2 SV=1
DOF	VaccDscaff14-processed-gene-266.8	2.14031	1.0656	0.962151	3.77758	3.76423	3.25151	4.96699	7.35011	7.10095	4.46179	1.52873	2.25949	2.17191	3.25113	2.69954	1.34077	1.74091	2.31096	1.20688	up	2.2362	up	0.954562	normal	1.03764	normal	0.478223	normal	Dof domain, zinc finger	Dof zinc finger protein DOF1.2 OS=Arabidopsis thaliana OX=3702 GN=DOF1.2 PE=2 SV=1
	VaccDscaff2-processed-gene-310.0	0.302665	1.17645	0.712657	3.56559	3.26051	4.82163	8.57528	9.75459	8.3254	4.64825	3.7657	2.30229	2.47769	1.50691	3.09767	1.92325	1.98167	1.78081	1.89154	up	3.52384	up	2.09488	up	1.6234	up	1.366	up	Dof domain, zinc finger	Dof zinc finger protein DOF1.2 OS=Arabidopsis thaliana OX=3702 GN=DOF1.2 PE=2 SV=1
	VaccDscaff3-processed-gene-102.2	0.643682	0.606159	0.891226	1.62321	2.90851	1.86908	3.30159	2.15751	3.08808	1.27457	1.53771	0.708911	1.46125	0.79576	1.16328	0.471639	0.790349	1.36534	1.26224	up	1.98285	up	--	--	--	--	--	--	Dof domain, zinc finger	Dof zinc finger protein DOF1.2 OS=Arabidopsis thaliana OX=3702 GN=DOF1.2 PE=2 SV=1
	VaccDscaff474-processed-gene-0.4	2.13106	1.32398	0.87942	4.0261	3.9267	3.33588	9.17047	8.93595	7.91868	4.2965	3.64907	2.4606	2.4724	3.21291	3.85457	2.0755	1.90607	1.93447	1.22311	up	2.61346	up	1.25586	up	1.19095	up	0.55278	normal	Dof domain, zinc finger	Dof zinc finger protein DOF1.2 OS=Arabidopsis thaliana OX=3702 GN=DOF1.2 PE=2 SV=1
	VaccDscaff4-processed-gene-220.4	1.67577	0.700385	0.855049	2.98035	2.64102	3.17299	3.31155	3.38201	2.1163	2.62179	2.3094	1.52749	3.52802	4.79848	5.23102	2.49561	2.70214	2.71192	1.14383	up	1.41854	up	0.95933	normal	2.02256	up	1.30544	up	Dof domain, zinc finger	Dof zinc finger protein DOF1.5 OS=Arabidopsis thaliana OX=3702 GN=DOF1.5 PE=1 SV=1
	VaccDscaff12-processed-gene-81.3	7.63338	5.85966	5.29734	5.77584	9.30664	6.81022	6.85764	5.8967	5.71165	5.70944	9.093	9.6839	3.11546	0.554774	4.05149	1.68782	3.74039	1.52242	0.308574	normal	0.154531	normal	0.494589	normal	-1.00548	normal	-1.19872	down	Dof domain, zinc finger	Dof zinc finger protein DOF3.4 OS=Arabidopsis thaliana OX=3702 GN=DOF3.4 PE=1 SV=2
	VaccDscaff44-augustus-gene-8.38	3.34699	3.82196	3.55055	2.45995	2.44026	2.00402	2.16832	1.90259	2.52957	3.31292	2.41379	2.47256	1.08081	1.26581	0.78745	2.26061	2.02439	1.78015	-0.482803	normal	-0.502568	normal	-0.246316	normal	-1.54713	down	-0.658624	normal	Dof domain, zinc finger	Dof zinc finger protein DOF4.6 OS=Arabidopsis thaliana OX=3702 GN=DOF4.6 PE=2 SV=2
	VaccDscaff49-augustus-gene-9.56	1.61497	1.25518	1.10943	0.759953	0.847777	1.0485	1.00748	0.878773	0.716647	1.04965	1.14966	0.76924	0.691017	0.467687	0.448868	1.2777	0.94563	0.755507	-0.392867	normal	-0.408014	normal	-0.271735	normal	-1.05841	down	-0.257095	normal	Dof domain, zinc finger	Dof zinc finger protein DOF4.6 OS=Arabidopsis thaliana OX=3702 GN=DOF4.6 PE=2 SV=2
	VaccDscaff17-augustus-gene-280.24	1.1269	1.09899	1.05196	2.85385	1.41361	2.34939	0.461038	1.48613	0.549221	0.602467	0.376368	0.497792	0.46571	0.41733	0.324813	0.823454	0.661112	0.592027	0.975073	normal	-0.183638	normal	-0.919614	normal	-1.15891	down	-0.479519	normal	Dof domain, zinc finger	Dof zinc finger protein DOF5.6 OS=Arabidopsis thaliana OX=3702 GN=DOF5.6 PE=2 SV=2
other	VaccDscaff17-snap-gene-171.31	6.54728	6.88835	7.52256	15.5315	16.4921	16.7779	9.29446	10.0279	9.97522	5.77983	5.73804	4.12581	2.75453	2.78403	3.48459	3.10901	2.58819	2.97764	1.32244	up	0.664245	normal	-0.282974	normal	-1.04558	down	-1.10806	down	Calmodulin binding protein-like	Calmodulin-binding protein 60 D OS=Arabidopsis thaliana OX=3702 GN=CBP60D PE=2 SV=1
	VaccDscaff27-snap-gene-135.14	0.776543	0.655275	0.601612	2.25535	1.90752	1.64251	1.01178	1.47326	1.04347	0.733467	0.793249	0.454091	0.235895	0.177657	0.320272	0.083791	0.157891	0.319748	1.46542	up	0.927903	normal	0.0991176	normal	-1.18757	down	-1.48398	down	Calmodulin binding protein-like	Calmodulin-binding protein 60 D OS=Arabidopsis thaliana OX=3702 GN=CBP60D PE=2 SV=1
	VaccDscaff34-snap-gene-180.34	0.977705	1.072	1.27174	2.68825	2.89912	2.67161	2.06892	2.05575	1.86909	0.738006	0.986762	0.888653	0.660463	0.383949	0.628341	0.396151	0.483909	0.390923	1.34516	up	1.00928	up	-0.199284	normal	-0.772626	normal	-1.17189	down	Calmodulin binding protein-like	Calmodulin-binding protein 60 D OS=Arabidopsis thaliana OX=3702 GN=CBP60D PE=2 SV=1
	VaccDscaff45-snap-gene-136.33	1.76117	1.85497	1.27707	4.26538	3.64836	4.25141	2.94302	2.61917	2.96802	1.31608	1.17817	1.42312	0.796877	0.544962	0.500634	0.4369	0.583103	0.505271	1.35623	up	0.961612	normal	-0.182983	normal	-1.17834	down	-1.46586	down	Calmodulin binding protein-like	Calmodulin-binding protein 60 D OS=Arabidopsis thaliana OX=3702 GN=CBP60D PE=2 SV=1
	VaccDscaff1-snap-gene-4.39	0.891658	0.830562	0.701638	0.614285	0.233936	0.359424	0.379057	0.605278	0.312743	0.53706	0.338038	0.590262	0.274301	0.270282	0.435145	0.56187	0.647165	0.405822	-0.693642	normal	-0.668412	normal	-0.568232	normal	-1.08603	down	-0.412832	normal	CG-1 domain	Calmodulin-binding transcription activator 3 OS=Arabidopsis thaliana OX=3702 GN=CAMTA3 PE=1 SV=1
	VaccDscaff5-snap-gene-4.30	1.40581	1.18633	1.44186	0.790449	0.864655	1.13557	0.597727	0.872383	0.771979	0.951066	0.826677	0.954499	0.59733	0.543115	0.556246	1.0165	0.8698	0.776757	-0.372143	normal	-0.639477	normal	-0.417624	normal	-1.05328	down	-0.435292	normal	CG-1 domain	Calmodulin-binding transcription activator 3 OS=Arabidopsis thaliana OX=3702 GN=CAMTA3 PE=1 SV=1
	VaccDscaff12-augustus-gene-299.31	1.6862	1.18246	1.08398	1.49042	1.35054	1.83261	1.45516	2.56154	2.8911	3.12863	3.79003	2.84783	2.9303	1.9227	2.56447	3.64797	2.83177	3.64026	0.31872	normal	0.92405	normal	1.36982	up	1.02242	up	1.46237	up	G-box binding protein MFMR	Common plant regulatory factor 1 OS=Petroselinum crispum OX=4043 GN=CPRF1 PE=2 SV=1
	VaccDscaff13-snap-gene-9.40	1.56191	1.04608	1.16614	0.423032	1.85513	1.06398	3.68679	2.82999	1.95212	4.52289	3.82718	4.60041	4.95467	3.97973	3.06422	4.15007	2.80671	5.83377	-0.0380803	normal	1.27834	up	1.84342	up	1.76751	up	1.83863	up	G-box binding protein MFMR	Common plant regulatory factor 1 OS=Petroselinum crispum OX=4043 GN=CPRF1 PE=2 SV=1
	VaccDscaff23-snap-gene-91.33	3.52594	4.16922	4.38629	3.9957	4.40237	4.97551	4.75164	5.23088	4.94609	6.403	7.31424	7.09205	6.00504	5.09022	5.65794	6.97232	7.26644	7.7051	0.259095	normal	0.484472	normal	0.904534	normal	0.627181	normal	1.00666	up	G-box binding protein MFMR	Common plant regulatory factor 1 OS=Petroselinum crispum OX=4043 GN=CPRF1 PE=2 SV=1
	VaccDscaff30-snap-gene-265.42	2.33363	2.2523	2.63665	3.91125	2.49123	2.66455	5.86055	5.71589	7.28805	9.72765	11.5402	9.87341	8.37459	8.52791	10.4673	9.74343	11.5339	9.11949	0.417026	normal	1.54223	up	2.20745	up	2.05474	up	2.20142	up	G-box binding protein MFMR	Common plant regulatory factor 1 OS=Petroselinum crispum OX=4043 GN=CPRF1 PE=2 SV=1
	VaccDscaff41-augustus-gene-182.32	1.10773	0.831912	0.813562	1.46252	1.72878	0.909755	1.56625	1.33189	1.79546	1.95552	1.9997	2.14559	0.986109	2.22654	1.82349	1.91763	2.62954	1.16953	0.608743	normal	0.920493	normal	1.23859	up	0.980662	normal	1.15476	up	G-box binding protein MFMR	Common plant regulatory factor 1 OS=Petroselinum crispum OX=4043 GN=CPRF1 PE=2 SV=1
	VaccDscaff42-augustus-gene-52.42	2.73974	2.64744	2.78913	3.27239	3.4917	3.42549	5.02186	4.83472	5.22276	6.92899	6.97881	7.37303	8.20169	6.49385	8.20638	6.19392	5.52928	5.96801	0.420884	normal	1.05285	up	1.49083	up	1.62535	up	1.2542	up	G-box binding protein MFMR	Common plant regulatory factor 1 OS=Petroselinum crispum OX=4043 GN=CPRF1 PE=2 SV=1
	VaccDscaff1-augustus-gene-81.19	0.809667	0.739745	0.820919	0.510982	0.172524	0.597433	0.564734	0.25925	0.464002	0.395666	0.376733	0.444969	0.347851	0.381601	0.53566	0.234585	0.244197	0.215638	-0.57126	normal	-0.636403	normal	-0.771323	normal	-0.703796	normal	-1.51998	down	Tesmin/TSO1-like CXC domain, cysteine-rich domain	CRC domain-containing protein TSO1 OS=Arabidopsis thaliana OX=3702 GN=TSO1 PE=1 SV=1
	VaccDscaff5-snap-gene-67.26	1.82446	1.96362	1.6646	1.36023	1.32929	1.37026	0.987229	0.925348	1.17175	0.624433	0.771095	0.700604	0.616259	0.875935	0.751939	0.548278	0.815465	0.995081	-0.279227	normal	-0.619524	normal	-1.19295	down	-1.08417	down	-1.01107	down	Tesmin/TSO1-like CXC domain, cysteine-rich domain	CRC domain-containing protein TSO1 OS=Arabidopsis thaliana OX=3702 GN=TSO1 PE=1 SV=1
	VaccDscaff13-augustus-gene-254.20	0.629718	0.518161	0.671553	1.20164	1.04733	1.17512	1.69302	1.70018	1.86409	0.895582	0.613702	1.28395	0.548006	0.34971	0.563437	0.250449	0.127497	0.487584	0.891209	normal	1.63702	up	0.674604	normal	-0.128781	normal	-0.780145	normal	Dof domain, zinc finger	Cyclic dof factor 3 OS=Arabidopsis thaliana OX=3702 GN=CDF3 PE=1 SV=2
	VaccDscaff30-augustus-gene-148.22	0.620883	0.831718	0.617173	0.567307	1.14908	1.37306	1.21694	1.20028	1.74163	0.701073	0.624503	0.706358	0.578422	0.606878	0.504148	0.207047	0.217656	0.12718	0.560022	normal	1.12913	up	0.100668	normal	-0.112418	normal	-1.60876	down	Dof domain, zinc finger	Cyclic dof factor 3 OS=Arabidopsis thaliana OX=3702 GN=CDF3 PE=1 SV=2
	VaccDscaff11-processed-gene-136.2	11.278	13.0988	15.8242	19.8138	17.9648	20.1006	29.5148	27.9508	26.232	20.8978	8.97203	18.152	20.7904	30.1294	24.5065	30.1966	23.6493	25.5798	0.617192	normal	1.22239	up	0.359828	normal	1.04836	up	1.11883	up	Dof domain, zinc finger	Cyclic dof factor 4 OS=Arabidopsis thaliana OX=3702 GN=CDF4 PE=2 SV=1
	VaccDscaff19-processed-gene-218.2	29.6297	29.4349	25.3254	53.2921	55.2806	53.2025	73.3084	64.598	68.6456	51.1628	61.9258	49.1539	58.8479	65.2446	55.9608	68.2184	60.7112	66.3864	1.04226	up	1.46511	up	1.06482	up	1.24635	up	1.35654	up	Dof domain, zinc finger	Cyclic dof factor 4 OS=Arabidopsis thaliana OX=3702 GN=CDF4 PE=2 SV=1
	VaccDscaff24-processed-gene-259.17	2.93518	1.85016	2.08048	4.22378	4.80907	5.49249	5.23104	5.76583	5.93566	3.89448	4.15147	5.63194	7.62446	8.51978	5.63684	6.07288	7.80178	7.69104	1.00847	up	1.3957	up	1.03082	up	1.73012	up	1.7228	up	Dof domain, zinc finger	Cyclic dof factor 4 OS=Arabidopsis thaliana OX=3702 GN=CDF4 PE=2 SV=1
	VaccDscaff21-processed-gene-70.1	1.40017	0.900116	1.08759	4.12145	2.98928	3.40254	0.092228	0.281622	0.28558	0.06101	0.25732	0.206501	0	0	0.11043	0	0.076116	0.114399	1.43685	up	--	--	--	--	--	--	--	--	AP2 domain	Dehydration-responsive element-binding protein 1A OS=Arabidopsis thaliana OX=3702 GN=DREB1A PE=1 SV=2
	VaccDscaff33-snap-gene-267.37	0.72656	0.844312	0.80019	4.02253	1.92427	1.59388	0.250172	0.252877	0.266879	0.185007	0.042254	0.171603	0.017777	0.169938	0.068419	0.00642	0.061687	0.051191	1.42621	up	-1.25029	down	-1.9571	down	-2.3374	down	-3.09215	down	AP2 domain	Dehydration-responsive element-binding protein 1A OS=Arabidopsis thaliana OX=3702 GN=DREB1A PE=1 SV=2
	VaccDscaff33-snap-gene-267.38	1.38569	0.460392	1.24225	2.87316	3.58661	2.66179	0.393999	0.173096	0.340158	0.233222	0.093814	0.140416	0.042287	0	0	0.085527	0	0	1.28464	up	--	--	--	--	--	--	--	--	AP2 domain	Dehydration-responsive element-binding protein 1B OS=Arabidopsis thaliana OX=3702 GN=DREB1B PE=1 SV=2
	VaccDscaff19-augustus-gene-36.26	2.0971	1.80864	1.71721	7.2867	7.54763	6.8562	9.42552	9.70018	9.68957	12.9183	11.2985	11.6823	15.7416	15.4574	17.1309	19.1423	16.0017	16.6807	1.97287	up	2.50417	up	2.76218	up	3.22744	up	3.32341	up	AP2 domain	Dehydration-responsive element-binding protein 2A OS=Arabidopsis thaliana OX=3702 GN=DREB2A PE=1 SV=1
	VaccDscaff214-snap-gene-1.45	0.871323	0.305884	0.991968	3.15918	2.56218	1.78161	3.60812	3.31972	3.95507	4.1269	4.24483	2.70149	4.19851	6.5802	6.61937	7.39576	6.02695	4.60836	1.4939	up	2.3366	up	2.27357	up	2.98063	up	3.04152	up	AP2 domain	Dehydration-responsive element-binding protein 2A OS=Arabidopsis thaliana OX=3702 GN=DREB2A PE=1 SV=1
	VaccDscaff28-processed-gene-320.10	1.8828	1.62151	1.7673	7.68264	8.60131	8.40574	8.63137	9.46841	10.8483	12.2512	12.3485	10.2895	16.158	18.4905	19.5573	19.9033	18.583	17.5063	2.25649	up	2.59959	up	2.81287	up	3.48369	up	3.53275	up	AP2 domain	Dehydration-responsive element-binding protein 2A OS=Arabidopsis thaliana OX=3702 GN=DREB2A PE=1 SV=1
	VaccDscaff5-processed-gene-191.6	0.42397	0.317494	0.662291	0.656193	0.523645	0.619103	5.10467	5.84936	5.4575	2.77964	2.74052	2.69661	3.93537	2.71834	3.14175	2.35344	1.84472	1.86247	0.352707	normal	3.57262	up	2.50314	up	2.80236	up	2.13368	up	AP2 domain	Dehydration-responsive element-binding protein 2A OS=Oryza sativa subsp. indica OX=39946 GN=DREB2A PE=3 SV=2
	VaccDscaff8-processed-gene-206.5	0.7843	0.832556	0.766868	1.48789	1.53671	1.79157	13.5069	14.9266	14.3084	6.24959	6.72045	6.60669	5.90785	6.33465	6.65759	3.6516	2.98161	4.01915	0.992072	normal	4.26912	up	3.08031	up	3.07525	up	2.24637	up	AP2 domain	Dehydration-responsive element-binding protein 2A OS=Oryza sativa subsp. indica OX=39946 GN=DREB2A PE=3 SV=2
	VaccDscaff1-processed-gene-239.8	0.252331	0.223108	0.214151	0.361643	0.385351	0.402358	4.87715	4.6016	4.08871	2.52764	2.33954	2.24739	1.80451	2.39757	2.8861	1.71014	1.09341	1.2031	--	--	4.23633	up	3.23704	up	3.27482	up	2.48292	up	AP2 domain	Dehydration-responsive element-binding protein 2B OS=Oryza sativa subsp. japonica OX=39947 GN=DREB2B PE=2 SV=2
	VaccDscaff20-snap-gene-36.34	0.361223	0.06084	0.253997	0.602185	0.786718	0.648828	1.03319	1.20043	1.16259	1.52218	1.01618	0.995892	1.66911	2.20264	2.2595	1.37514	1.97304	1.45149	1.03789	normal	2.12936	up	2.07832	up	2.97993	up	2.6477	up	AP2 domain	Dehydration-responsive element-binding protein 2C OS=Arabidopsis thaliana OX=3702 GN=DREB2C PE=2 SV=2
	VaccDscaff27-processed-gene-318.8	1.74496	1.92043	1.75551	3.56555	2.48784	2.86805	2.82888	3.10097	3.22442	1.50928	0.957053	1.25615	0.218066	0.213601	0.652844	0.63762	0.780043	0.872179	0.708381	normal	0.884667	normal	-0.356455	normal	-1.81577	down	-1.0038	normal	AP2 domain	Dehydration-responsive element-binding protein 3 OS=Arabidopsis thaliana OX=3702 GN=DREB3 PE=2 SV=1
	VaccDscaff34-processed-gene-26.12	6.30513	5.44322	6.61755	7.88601	6.82831	6.29183	7.49521	6.59108	6.86814	3.55446	4.79954	2.25555	0.905248	0.6118	1.36958	1.46836	1.89267	1.58046	0.294192	normal	0.365014	normal	-0.609126	normal	-2.33978	down	-1.67728	down	AP2 domain	Dehydration-responsive element-binding protein 3 OS=Arabidopsis thaliana OX=3702 GN=DREB3 PE=2 SV=1
	VaccDscaff36-processed-gene-0.6	1.97845	2.06283	2.4432	2.5639	2.11797	2.08169	0.914901	1.28604	0.880186	0.623416	0.502741	1.38972	0.734038	0.429515	0.25882	0.886452	0.261523	0.441967	0.160815	normal	-0.81232	normal	-1.07543	normal	-1.72526	down	-1.63249	down	AP2 domain	Dehydration-responsive element-binding protein 3 OS=Arabidopsis thaliana OX=3702 GN=DREB3 PE=2 SV=1
	VaccDscaff38-augustus-gene-221.19	23.6836	22.0629	17.7016	51.395	45.9518	50.6916	100.006	106.642	104.583	82.7957	77.075	81.0976	81.9911	93.7149	88.8745	95.2013	88.6924	80.8184	1.32402	up	2.46602	up	2.04464	up	2.2094	up	2.20392	up	DnaJ C terminal domain	DnaJ protein homolog ANJ1 OS=Atriplex nummularia OX=3553 PE=2 SV=1
	VaccDscaff39-augustus-gene-247.30	0.350605	0.028765	0.021205	0.576124	0.281448	0.501737	0.879877	1.82315	0.924833	1.29314	1.49502	1.15395	0.897706	1.26765	0.832494	1.32231	0.831081	1.0537	0.818309	normal	1.79527	normal	1.78881	normal	2.38672	up	2.4971	up	DnaJ C terminal domain	DnaJ protein homolog ANJ1 OS=Atriplex nummularia OX=3553 PE=2 SV=1
	VaccDscaff17-augustus-gene-265.26	5.31575	6.35967	5.98244	3.97346	3.14627	3.9772	3.23113	3.57637	4.2042	2.91154	2.22352	2.75551	2.04329	1.97867	3.02096	1.84374	2.44226	1.9697	-0.517454	normal	-0.488174	normal	-1.00794	down	-1.14976	down	-1.32352	down	E2F/DP family winged-helix DNA-binding domain	E2F transcription factor-like E2FE OS=Arabidopsis thaliana OX=3702 GN=E2FE PE=1 SV=1
	VaccDscaff34-augustus-gene-111.28	1.96246	1.09771	1.27019	1.14006	1.26359	1.06339	1.49427	0.694826	0.449179	0.804412	0.444443	0.494784	0.785743	1.2766	0.488555	0.36637	0.847569	0.502434	-0.165495	normal	-0.465641	normal	-1.06685	down	-0.534298	normal	-1.0873	normal	E2F/DP family winged-helix DNA-binding domain	E2F transcription factor-like E2FE OS=Arabidopsis thaliana OX=3702 GN=E2FE PE=1 SV=1
	VaccDscaff36-snap-gene-15.50	0.347203	0.298999	0.496442	0.493936	0.549392	0.389586	0.302594	0.56335	0.383461	0.865224	0.828141	0.766786	0.872448	0.743296	0.816086	0.903477	0.898993	0.78672	0.363863	normal	0.283167	normal	1.16311	up	1.19434	up	1.27777	up	--	ELF3-like protein 2 OS=Oryza sativa subsp. japonica OX=39947 GN=ELF3-2 PE=2 SV=2
	VaccDscaff4-snap-gene-418.48	0.399888	0.422661	0.200142	0.278976	0.424021	0.37735	0.367015	0.554037	0.374127	0.711142	0.71378	0.863351	0.418087	0.590174	0.700994	0.698588	0.571542	0.731185	0.152585	normal	0.473247	normal	1.19433	up	0.83003	normal	1.0534	up	--	ELF3-like protein 2 OS=Oryza sativa subsp. japonica OX=39947 GN=ELF3-2 PE=2 SV=2
	VaccDscaff30-processed-gene-172.0	6.35797	10.1221	8.55295	10.7798	9.81995	7.83174	4.84554	5.34944	3.40732	5.28385	4.7473	6.8042	3.96416	5.74018	4.7701	3.49138	3.20017	2.79201	0.2684	normal	-0.638875	normal	-0.403763	normal	-0.57914	normal	-1.1679	down	SRF-type transcription factor (DNA-binding and dimerisation domain)	Floral homeotic protein APETALA 1 OS=Arabidopsis lyrata subsp. lyrata OX=81972 GN=AP1 PE=3 SV=1
	VaccDscaff15-processed-gene-290.17	0.737676	0.907949	0.757844	0.91187	1.25599	0.890306	1.24815	1.21994	1.09449	1.34567	1.69973	1.5723	1.44237	1.33275	0.820964	1.71377	1.15139	1.26005	0.404424	normal	0.719903	normal	1.02202	up	0.71597	normal	0.902386	normal	Ssl1-like	General transcription factor IIH subunit 2 OS=Arabidopsis thaliana OX=3702 GN=GTF2H2 PE=1 SV=1
	VaccDscaff35-snap-gene-145.19	5.3809	5.35752	4.86091	3.60207	4.18134	4.00997	2.3889	1.96738	2.23046	4.15875	3.64549	2.86659	3.42605	3.37102	4.57402	6.32018	5.81882	5.03309	-0.273202	normal	-1.04652	down	-0.40693	normal	-0.29585	normal	0.289401	normal	SNF2 family N-terminal domain	Helicase-like transcription factor CHR28 OS=Arabidopsis thaliana OX=3702 GN=CHR28 PE=1 SV=1
	VaccDscaff4-snap-gene-193.19	5.658	4.96737	4.56428	3.40021	4.21082	3.28916	1.81427	1.93195	2.13871	3.21252	2.51868	3.70464	3.62586	3.1434	3.19643	5.04206	5.27649	5.0276	-0.343306	normal	-1.16964	down	-0.547407	normal	-0.439698	normal	0.167129	normal	SNF2 family N-terminal domain	Helicase-like transcription factor CHR28 OS=Arabidopsis thaliana OX=3702 GN=CHR28 PE=1 SV=1
	VaccDscaff9-augustus-gene-205.27	3.62632	3.69596	2.8621	2.53425	1.80284	2.08289	1.32626	1.26199	1.15314	2.62923	2.85808	2.18475	2.36591	2.28976	2.4064	3.7321	3.26858	3.72592	-0.510768	normal	-1.23453	down	-0.267755	normal	-0.361137	normal	0.227203	normal	SNF2 family N-terminal domain	Helicase-like transcription factor CHR28 OS=Arabidopsis thaliana OX=3702 GN=CHR28 PE=1 SV=1
	VaccDscaff14-snap-gene-93.27	0.422239	0.569169	0.696261	0.339345	0.308964	0.442047	0.29181	0.224923	0.269401	0.308789	0.272513	0.203777	0.174979	0.197534	0.22466	0.119262	0.13623	0.189899	-0.387815	normal	-0.819646	normal	-0.846665	normal	-1.20839	normal	-1.54545	down	ARID/BRIGHT DNA binding domain	High mobility group B protein 15 OS=Arabidopsis thaliana OX=3702 GN=HMGB15 PE=2 SV=1
	VaccDscaff25-snap-gene-70.36	0.827111	0.984315	0.981153	0.516612	0.657575	0.513457	0.350028	0.562853	0.531608	0.396407	0.310335	0.544175	0.320814	0.197744	0.333724	0.286603	0.227633	0.367067	-0.517613	normal	-0.72078	normal	-0.962197	normal	-1.43808	down	-1.4026	down	HMG (high mobility group) box	High mobility group B protein 15 OS=Arabidopsis thaliana OX=3702 GN=HMGB15 PE=2 SV=1
	VaccDscaff2-snap-gene-74.21	0.522439	0.761754	0.719801	0.390435	0.232944	0.365171	0.216383	0.415056	0.374408	0.360911	0.267332	0.300378	0.177494	0.136741	0.137268	0.180284	0.06305	0.175076	-0.6923	normal	-0.736895	normal	-0.88647	normal	-1.78125	down	-1.87274	down	ARID/BRIGHT DNA binding domain	High mobility group B protein 15 OS=Arabidopsis thaliana OX=3702 GN=HMGB15 PE=2 SV=1
	VaccDscaff3-snap-gene-341.24	0.818318	0.505408	0.49116	0.819343	0.498035	0.290884	0.26088	0.28104	0.193225	0.406474	0.21092	0.561935	0.27193	0.231628	0.198638	0.171965	0.120609	0.040038	-0.0385742	normal	-0.995317	normal	-0.429286	normal	-1.08679	normal	-1.99901	down	ARID/BRIGHT DNA binding domain	High mobility group B protein 15 OS=Arabidopsis thaliana OX=3702 GN=HMGB15 PE=2 SV=1
	VaccDscaff23-snap-gene-360.32	4.19717	4.58549	6.28788	3.78277	2.0196	4.69027	3.93843	4.77115	4.56257	2.29377	3.29484	1.91865	4.28322	4.4566	3.08145	1.5898	1.69997	1.0905	-0.327476	normal	0.0043616	normal	-0.801478	normal	-0.177099	normal	-1.55695	down	HMG (high mobility group) box	High mobility group B protein 3 OS=Arabidopsis thaliana OX=3702 GN=HMGB3 PE=1 SV=1
	VaccDscaff43-augustus-gene-258.20	12.5105	12.7862	12.3167	6.71531	7.99052	6.70451	4.28504	4.18938	4.22451	3.267	2.90051	3.12805	1.80938	1.72431	1.62168	3.29138	3.56309	3.7233	-0.673873	normal	-1.37035	down	-1.86512	down	-2.66539	down	-1.66417	down	HMG (high mobility group) box	High mobility group B protein 6 OS=Arabidopsis thaliana OX=3702 GN=HMGB6 PE=2 SV=1
	VaccDscaff12-augustus-gene-10.32	7.51983	6.39074	6.60329	6.43355	5.42512	4.86052	4.66823	4.83654	5.5311	4.59641	3.99757	3.81468	4.15903	4.39318	4.33583	2.47678	2.42017	3.36859	-0.158816	normal	-0.25876	normal	-0.575915	normal	-0.499978	normal	-1.12636	down	HMG (high mobility group) box	HMG1/2-like protein OS=Ipomoea nil OX=35883 PE=2 SV=1
	VaccDscaff12-processed-gene-136.0	9.13052	9.51345	9.24141	11.5257	13.8011	14.8975	26.8012	19.3508	20.5433	12.9233	13.7872	13.3971	10.6262	8.58899	11.2606	14.4657	13.5949	12.6667	0.627993	normal	1.42254	up	0.649175	normal	0.286144	normal	0.693781	normal	Plants and Prokaryotes Conserved (PCC) domain	AT-hook motif nuclear-localized protein 17 OS=Arabidopsis thaliana OX=3702 GN=AHL17 PE=2 SV=1
	VaccDscaff16-processed-gene-340.2	12.7297	11.9528	12.3882	19.3998	20.881	23.9116	42.1598	42.2932	39.1697	31.7689	24.7989	37.8582	30.635	30.1015	34.2587	32.1928	27.9558	32.0791	0.891636	normal	1.9112	up	1.45559	up	1.50802	up	1.46108	up	Plants and Prokaryotes Conserved (PCC) domain	AT-hook motif nuclear-localized protein 17 OS=Arabidopsis thaliana OX=3702 GN=AHL17 PE=2 SV=1
	VaccDscaff18-processed-gene-56.9	22.2145	21.6437	18.0082	43.9668	37.6782	55.0698	74.9059	74.4644	88.7602	46.544	38.2805	55.4712	49.6957	60.0918	48.9876	41.6658	38.5732	47.0023	1.2273	up	2.11393	up	1.29496	up	1.51082	up	1.18714	up	Plants and Prokaryotes Conserved (PCC) domain	AT-hook motif nuclear-localized protein 17 OS=Arabidopsis thaliana OX=3702 GN=AHL17 PE=2 SV=1
	VaccDscaff23-processed-gene-275.10	28.4383	28.6304	31.8747	44.5579	43.1162	37.5861	59.4158	74.0454	60.7238	31.8748	27.8168	28.7385	41.1029	38.2798	32.9818	21.9214	29.8104	30.3271	0.605434	normal	1.3002	up	0.122004	normal	0.497171	normal	0.0370108	normal	Plants and Prokaryotes Conserved (PCC) domain	AT-hook motif nuclear-localized protein 17 OS=Arabidopsis thaliana OX=3702 GN=AHL17 PE=2 SV=1
	VaccDscaff31-processed-gene-288.8	24.8298	28.9023	31.6028	69.144	70.719	71.6997	108.366	102.551	104.366	69.9573	85.3604	69.6742	82.4356	64.6201	67.1096	71.6172	56.2344	70.9314	1.40857	up	2.0578	up	1.51639	up	1.47616	up	1.36255	up	Plants and Prokaryotes Conserved (PCC) domain	AT-hook motif nuclear-localized protein 17 OS=Arabidopsis thaliana OX=3702 GN=AHL17 PE=2 SV=1
	VaccDscaff40-processed-gene-60.5	41.16	48.2248	39.1034	50.4065	61.8196	71.8152	117.583	112.09	101.387	52.0547	71.4422	68.0797	47.9658	46.2419	57.6547	73.6453	55.0432	60.0512	0.627108	normal	1.54334	up	0.705435	normal	0.398421	normal	0.704619	normal	Plants and Prokaryotes Conserved (PCC) domain	AT-hook motif nuclear-localized protein 17 OS=Arabidopsis thaliana OX=3702 GN=AHL17 PE=2 SV=1
	VaccDscaff41-processed-gene-5.7	13.3158	12.9428	19.3612	28.6997	24.3888	21.4373	31.3914	31.8206	43.767	25.6691	22.9982	22.8293	26.611	28.2674	17.1419	18.7674	20.8167	26.7434	0.784149	normal	1.38188	up	0.762643	normal	0.803036	normal	0.680356	normal	Plants and Prokaryotes Conserved (PCC) domain	AT-hook motif nuclear-localized protein 17 OS=Arabidopsis thaliana OX=3702 GN=AHL17 PE=2 SV=1
	VaccDscaff7-processed-gene-67.5	5.54801	5.25281	4.76403	8.62227	14.3126	8.82144	27.1774	22.2846	17.0624	13.6063	14.5923	10.8985	10.128	13.165	7.68682	14.5882	11.6537	9.67513	1.0569	up	2.23266	up	1.43158	up	1.12933	up	1.33492	up	Plants and Prokaryotes Conserved (PCC) domain	AT-hook motif nuclear-localized protein 17 OS=Arabidopsis thaliana OX=3702 GN=AHL17 PE=2 SV=1
	VaccDscaff28-processed-gene-304.6	0.997143	1.36288	1.36269	1.03481	0.687581	0.915051	0.686762	1.21242	0.674499	0.621326	0.475876	0.391794	0.540159	1.07803	0.662614	0.463916	0.401503	0.402535	-0.287056	normal	-0.314222	normal	-1.05985	normal	-0.501704	normal	-1.26986	down	Plants and Prokaryotes Conserved (PCC) domain	AT-hook motif nuclear-localized protein 20 OS=Arabidopsis thaliana OX=3702 GN=AHL20 PE=2 SV=1
	VaccDscaff35-processed-gene-26.0	0.606809	0.634688	0.698136	0.33239	0.624212	0.483041	2.14981	1.33519	1.9193	1.6529	0.763252	1.48573	0.429946	0.678965	0.613811	0.825444	1.47969	0.887701	--	--	1.49117	up	--	--	--	--	--	--	Plants and Prokaryotes Conserved (PCC) domain	AT-hook motif nuclear-localized protein 20 OS=Arabidopsis thaliana OX=3702 GN=AHL20 PE=2 SV=1
	VaccDscaff5-processed-gene-86.4	1.51208	1.54021	1.53935	1.35204	1.53671	2.00316	1.0307	0.391715	0.458376	0.78219	0.898721	0.301028	0.324575	0.679241	0.488417	1.277	0.731175	1.03853	0.181786	normal	-0.939521	normal	-0.908137	normal	-1.28079	down	-0.385512	normal	Plants and Prokaryotes Conserved (PCC) domain	AT-hook motif nuclear-localized protein 20 OS=Arabidopsis thaliana OX=3702 GN=AHL20 PE=2 SV=1
	VaccDscaff8-processed-gene-308.3	1.20413	1.9852	1.84335	1.64284	2.87762	1.78748	0.494285	0.172419	0.452748	0.602467	0.503748	0.144549	0.716601	0.192195	0.888783	0.66782	0.871873	0.97376	0.353202	normal	-1.67043	down	-1.51609	down	-1.14066	normal	-0.765394	normal	Plants and Prokaryotes Conserved (PCC) domain	AT-hook motif nuclear-localized protein 20 OS=Arabidopsis thaliana OX=3702 GN=AHL20 PE=2 SV=1
	VaccDscaff22-processed-gene-36.6	2.55393	3.06553	2.93482	5.2416	6.00576	4.48874	2.29491	1.11638	2.50241	1.44834	1.43589	2.1429	1.37202	1.63122	1.05413	1.05386	1.41398	1.05265	0.918926	normal	-0.321599	normal	-0.602084	normal	-0.851687	normal	-1.06999	down	Plants and Prokaryotes Conserved (PCC) domain	AT-hook motif nuclear-localized protein 22 OS=Arabidopsis thaliana OX=3702 GN=AHL22 PE=1 SV=1
	VaccDscaff22-processed-gene-172.5	5.40661	3.42358	4.33968	7.51567	6.52912	6.12595	9.25701	8.56257	10.3425	3.3828	5.06805	4.58751	5.38797	5.68358	3.59923	2.26268	1.57313	1.33166	0.670251	normal	1.23891	up	0.111994	normal	0.310674	normal	-1.14106	down	Plants and Prokaryotes Conserved (PCC) domain	AT-hook motif nuclear-localized protein 23 OS=Arabidopsis thaliana OX=3702 GN=AHL23 PE=1 SV=1
	VaccDscaff23-processed-gene-364.5	3.20547	3.30709	2.94523	1.28388	1.72061	1.17429	0.930937	0.946358	1.16781	0.463668	0.870756	1.18972	0.690872	0.618696	0.43122	0.344899	0.741249	0.5862	-0.913804	normal	-1.36566	down	-1.59578	down	-2.08607	down	-2.17717	down	Plants and Prokaryotes Conserved (PCC) domain	AT-hook motif nuclear-localized protein 27 OS=Arabidopsis thaliana OX=3702 GN=AHL27 PE=1 SV=1
	VaccDscaff8-snap-gene-266.25	3.78772	3.63434	4.40988	3.25408	3.61036	3.83083	3.37959	3.51977	3.49489	6.35996	6.5732	7.41945	7.33751	6.77912	7.30716	9.20635	7.32088	8.02948	-0.0217891	normal	-0.00166349	normal	0.904126	normal	1.00942	up	1.19656	up	Peptidase family M41	ATP-dependent zinc metalloprotease FTSH 8, mitochondrial OS=Oryza sativa subsp. japonica OX=39947 GN=FTSH8 PE=3 SV=1
	VaccDscaff20-processed-gene-334.3	3.4233	3.70486	2.78884	2.23468	2.58948	2.66713	1.28315	1.24818	1.08415	0.992488	0.268928	0.584449	0.684152	0.508176	0.678035	0.279034	0.123408	0.270008	-0.267336	normal	-1.24224	down	-2.12178	down	-2.17415	down	-3.5517	down	Associated with HOX	Homeobox protein BEL1 homolog OS=Arabidopsis thaliana OX=3702 GN=BEL1 PE=1 SV=2
	VaccDscaff28-augustus-gene-39.22	1.13087	0.960227	1.29598	0.859954	0.859301	0.877331	0.666689	0.489193	0.473043	0.204976	0.205954	0.385885	0.195814	0.194953	0.211383	0.122769	0.01717	0.128095	-0.230193	normal	-0.819562	normal	-1.8016	down	-2.17933	down	-3.15223	down	Associated with HOX	Homeobox protein BEL1 homolog OS=Arabidopsis thaliana OX=3702 GN=BEL1 PE=1 SV=2
	VaccDscaff44-augustus-gene-31.31	2.00154	2.41879	1.53214	1.43186	1.33105	1.51664	0.36438	0.463397	0.608187	0.287257	0.335422	0.283869	0.258059	0.212191	0.457414	0.144818	0.19565	0.085459	-0.319525	normal	-1.76848	down	-2.4327	down	-2.38479	down	-3.44764	down	Associated with HOX	Homeobox protein BEL1 homolog OS=Arabidopsis thaliana OX=3702 GN=BEL1 PE=1 SV=2
	VaccDscaff16-snap-gene-224.37	0.699411	0.847526	0.347886	0.394766	0.426883	0.373979	0.256464	0.576666	0.345102	2.15459	1.74688	2.06577	0.865747	0.875138	1.12647	1.9	2.49165	1.98923	--	--	-0.421645	normal	1.65137	up	0.70195	normal	1.79821	up	KNOX2 domain	Homeobox protein knotted-1-like 3 OS=Malus domestica OX=3750 PE=2 SV=1
	VaccDscaff18-snap-gene-180.19	0.599292	1.05086	0.798183	0.661394	0.264855	0.229217	0.07859	0.801597	0.119986	2.52183	1.82434	1.09301	1.03599	1.09082	0.52698	0.868202	2.55852	1.91113	-0.624368	normal	-0.812498	normal	1.1666	up	0.266476	normal	1.1745	up	Homeobox KN domain	Homeobox protein knotted-1-like 3 OS=Malus domestica OX=3750 PE=2 SV=1
	VaccDscaff16-augustus-gene-331.33	2.7895	2.8405	2.59876	2.78809	2.32242	2.74745	1.20887	0.844968	1.63873	2.08554	2.06711	2.06032	0.97017	1.20701	1.34773	1.72885	1.68269	2.56933	0.0580767	normal	-0.92486	normal	-0.267146	normal	-1.02612	down	-0.293404	normal	Homeodomain	Homeobox-leucine zipper protein ATHB-6 OS=Arabidopsis thaliana OX=3702 GN=ATHB-6 PE=1 SV=1
	VaccDscaff18-augustus-gene-68.36	3.51343	4.19714	4.99478	3.44908	3.95009	4.22878	1.91583	1.55961	1.90408	3.38449	2.84582	3.00944	1.82841	2.09548	1.85372	2.75222	2.82411	2.80361	-0.00217447	normal	-1.0149	down	-0.316703	normal	-0.944335	normal	-0.438115	normal	Homeodomain	Homeobox-leucine zipper protein ATHB-6 OS=Arabidopsis thaliana OX=3702 GN=ATHB-6 PE=1 SV=1
	VaccDscaff7-augustus-gene-76.37	4.66164	4.94106	4.7073	3.79308	3.08801	4.19632	1.98351	2.04247	1.70244	3.43169	3.11362	3.13482	1.64888	1.99201	2.21327	2.64785	3.88048	2.62552	-0.225762	normal	-1.10564	down	-0.423952	normal	-1.10828	down	-0.482436	normal	Homeodomain	Homeobox-leucine zipper protein ATHB-6 OS=Arabidopsis thaliana OX=3702 GN=ATHB-6 PE=1 SV=1
	VaccDscaff46-augustus-gene-37.21	1.78025	1.87312	2.18171	1.53192	1.47722	1.55682	1.14258	0.934197	1.31097	0.671817	0.631512	0.724111	0.963852	0.637122	0.920544	0.683218	0.965118	0.975675	-0.207927	normal	-0.570099	normal	-1.31145	down	-0.992412	normal	-0.960187	normal	Homeodomain	Homeobox-leucine zipper protein HAT4 OS=Arabidopsis thaliana OX=3702 GN=HAT4 PE=1 SV=1
	VaccDscaff421-augustus-gene-0.22	0.263081	0.268321	0.490395	0.160997	0.109483	0.13242	0.062955	0.128155	0.068225	0.128586	0	0.043789	0.046318	0.03131	0.124307	0.160607	0.175958	0.157602	-0.84751	normal	-1.4962	down	-1.66336	normal	-1.83469	down	-0.817549	normal	START domain	Homeobox-leucine zipper protein HDG11 OS=Arabidopsis thaliana OX=3702 GN=HDG11 PE=1 SV=1
	VaccDscaff27-processed-gene-236.15	6.1959	5.69492	6.10835	3.86742	4.09247	2.30914	3.34716	4.04873	4.65771	4.85357	3.87902	4.98788	1.14062	2.71851	3.46203	3.04398	2.06941	4.13168	-0.635195	normal	-0.388684	normal	-0.258214	normal	-1.09324	down	-0.785161	normal	Homeodomain	Homeobox-leucine zipper protein HOX16 OS=Oryza sativa subsp. indica OX=39946 GN=HOX16 PE=2 SV=1
	VaccDscaff44-augustus-gene-142.17	54.1916	58.7367	56.6381	39.1445	35.8004	36.3839	27.6925	29.771	27.9921	33.6308	31.1373	32.6784	24.8184	24.5494	25.2127	35.5078	34.7586	37.8602	-0.478965	normal	-0.80195	normal	-0.665393	normal	-1.02125	down	-0.494255	normal	MEKHLA domain	Homeobox-leucine zipper protein HOX32 OS=Oryza sativa subsp. japonica OX=39947 GN=HOX32 PE=2 SV=1
	VaccDscaff1475-processed-gene-0.0	7.26391	5.62744	8.31855	21.0675	17.8194	22.0472	8.40304	6.78883	8.34339	6.58736	6.98252	7.87739	3.64668	3.50981	4.02106	2.13014	1.73312	2.47888	1.55234	up	0.322124	normal	0.141659	normal	-0.736221	normal	-1.5297	down	Homeodomain	Homeobox-leucine zipper protein HOX6 OS=Oryza sativa subsp. indica OX=39946 GN=HOX6 PE=2 SV=2
	VaccDscaff28-snap-gene-344.49	13.4304	13.522	14.7871	7.24345	6.28337	7.23209	2.39885	3.01385	3.50789	3.72454	4.3696	4.17819	2.61878	0.735892	4.18019	4.74997	2.98324	4.14302	-0.852776	normal	-2.00369	down	-1.60452	down	-1.94587	down	-1.62889	down	Homeodomain	Homeobox-leucine zipper protein HOX6 OS=Oryza sativa subsp. indica OX=39946 GN=HOX6 PE=2 SV=2
	VaccDscaff48-augustus-gene-104.45	14.8161	15.3767	16.7782	8.03002	8.47452	8.4589	4.64933	4.40008	5.21808	5.85942	4.51049	5.46677	3.29408	2.55609	4.126	4.69517	5.89584	5.45125	-0.771691	normal	-1.51829	down	-1.42139	down	-2.04795	down	-1.38445	down	Homeodomain	Homeobox-leucine zipper protein HOX6 OS=Oryza sativa subsp. indica OX=39946 GN=HOX6 PE=2 SV=2
	VaccDscaff8-augustus-gene-96.17	0.437959	0.446405	0.442745	0.642795	0.555952	0.525902	0.083156	0.257466	0.164462	0.33088	0.153226	0.089568	0.097889	0.077653	0.051335	0.140558	0.167234	0.095056	0.431574	normal	-1.0416	normal	-0.906242	normal	-1.9831	down	-1.41943	down	START domain	Homeobox-leucine zipper protein PROTODERMAL FACTOR 2 OS=Arabidopsis thaliana OX=3702 GN=PDF2 PE=1 SV=1
	VaccDscaff18-snap-gene-5.52	4.99292	7.34154	7.71353	1.03166	1.82933	2.47397	1.09809	2.33285	1.15944	1.5678	1.52894	2.13542	0.636605	0.268496	0.616523	1.08736	0.661411	0.596151	-1.52593	down	-1.82474	down	-1.7277	down	-3.36057	down	-2.81247	down	Homeodomain	WUSCHEL-related homeobox 4 OS=Arabidopsis thaliana OX=3702 GN=WOX4 PE=1 SV=1
	VaccDscaff222-augustus-gene-0.19	8.44803	9.59612	8.03288	3.54773	2.13493	1.4202	2.54502	2.89552	2.30418	2.65505	2.47292	1.47119	0.41935	0.942811	0.138502	0.870075	1.4263	1.44092	-1.53327	down	-1.53009	down	-1.77347	down	-3.63801	down	-2.57625	down	Homeodomain	WUSCHEL-related homeobox 4 OS=Arabidopsis thaliana OX=3702 GN=WOX4 PE=1 SV=1
	VaccDscaff31-augustus-gene-335.17	1.89854	1.95726	1.25905	0.631253	0.380632	0.451584	0.157535	0.778897	0.416983	0.349129	0.087448	0.230967	0.0207	0	0.048459	0.041144	0.12098	0.254417	-1.27231	down	-1.48239	down	-2.34498	down	-4.47418	down	-2.93769	down	Homeodomain	WUSCHEL-related homeobox 4 OS=Arabidopsis thaliana OX=3702 GN=WOX4 PE=1 SV=1
	VaccDscaff7-augustus-gene-22.26	2.20514	2.1116	1.76693	0.802964	0.423369	0.612316	0.775329	1.60913	0.681725	0.423505	0.570368	0.423558	0.064021	0	0.118595	0.189537	0.250426	0.24784	-1.27781	down	-0.731265	normal	-1.79025	down	-4.01321	down	-2.72142	down	Homeodomain	WUSCHEL-related homeobox 4 OS=Arabidopsis thaliana OX=3702 GN=WOX4 PE=1 SV=1
	VaccDscaff12-augustus-gene-377.23	7.94232	6.78394	8.49564	6.21732	6.10893	5.72039	2.71852	2.295	1.51371	1.82959	2.69644	3.13397	2.73558	3.24333	1.80805	1.21697	5.45902	1.78194	-0.227957	normal	-1.58905	down	-1.41774	down	-1.36364	down	-1.09131	normal	Homeodomain	WUSCHEL-related homeobox 8 OS=Oryza sativa subsp. japonica OX=39947 GN=WOX8 PE=2 SV=1
	VaccDscaff40-augustus-gene-280.25	20.812	22.2748	20.79	17.1955	16.7137	16.7559	8.49723	7.19027	8.57615	7.33969	6.57882	6.63887	6.89971	6.77379	6.28883	8.52722	8.42445	7.92363	-0.206118	normal	-1.2015	down	-1.49178	down	-1.50338	down	-1.20184	down	Homeodomain	WUSCHEL-related homeobox 8 OS=Oryza sativa subsp. japonica OX=39947 GN=WOX8 PE=2 SV=1
	VaccDscaff13-snap-gene-106.34	8.49666	7.45292	6.94948	6.90049	6.75208	7.47748	4.25198	5.27415	6.10827	3.75118	4.46608	4.3234	2.81383	2.83954	2.43569	1.28719	1.24398	1.29607	0.00664993	normal	-0.36018	normal	-0.719436	normal	-1.31328	down	-2.36579	down	SRF-type transcription factor (DNA-binding and dimerisation domain)	MADS-box transcription factor 57 OS=Oryza sativa subsp. japonica OX=39947 GN=MADS57 PE=1 SV=2
	VaccDscaff17-snap-gene-212.32	3.16323	3.18802	3.92391	2.57661	2.49347	3.07094	1.33274	1.42557	1.26532	2.5766	1.83901	2.90733	1.29311	1.58357	1.61996	2.33917	1.92283	2.51004	-0.186022	normal	-1.09934	down	-0.340492	normal	-0.984935	normal	-0.429585	normal	SRF-type transcription factor (DNA-binding and dimerisation domain)	MADS-box transcription factor 57 OS=Oryza sativa subsp. japonica OX=39947 GN=MADS57 PE=1 SV=2
	VaccDscaff347-processed-gene-0.0	47.4922	45.1927	44.9087	111.521	103.983	117.693	408.012	402.396	356.422	267.551	233.664	248.812	300.301	340.664	275.093	373.452	351.179	363.196	1.38245	up	3.25546	up	2.56763	up	2.8818	up	3.12998	up	Multiprotein bridging factor 1	Multiprotein-bridging factor 1c OS=Arabidopsis thaliana OX=3702 GN=MBF1C PE=1 SV=1
	VaccDscaff65-processed-gene-0.6	50.8729	45.1318	50.9741	130.316	122.202	123.599	331.475	351.22	332.684	234.281	231.365	253.193	276.713	325.606	260.518	343.789	355.626	303.109	1.44402	up	2.95492	up	2.40125	up	2.69116	up	2.90564	up	Multiprotein bridging factor 1	Multiprotein-bridging factor 1c OS=Arabidopsis thaliana OX=3702 GN=MBF1C PE=1 SV=1
	VaccDscaff69-processed-gene-3.1	40.3411	32.5675	46.6374	101.261	81.4631	87.708	194.028	187.931	194.713	140.034	134.458	155.89	160.835	178.488	154.081	179.378	168.643	149.505	1.25256	up	2.42936	up	1.95288	up	2.18313	up	2.1894	up	Multiprotein bridging factor 1	Multiprotein-bridging factor 1c OS=Arabidopsis thaliana OX=3702 GN=MBF1C PE=1 SV=1
	VaccDscaff89-processed-gene-5.3	47.9881	37.3276	50.1979	113.976	108.032	114.303	192.538	216.281	188.138	156.44	166.384	166.005	197.727	220.254	183.316	186.727	178.092	184.713	1.39563	up	2.30011	up	1.96115	up	2.28865	up	2.15729	up	Multiprotein bridging factor 1	Multiprotein-bridging factor 1c OS=Arabidopsis thaliana OX=3702 GN=MBF1C PE=1 SV=1
	VaccDscaff15-processed-gene-249.5	5.05328	3.97573	3.35751	2.16126	2.75848	3.25766	2.45689	2.66103	2.66118	2.45022	1.65206	3.62368	1.3274	1.70339	1.31717	1.16747	1.02802	1.47169	-0.403699	normal	-0.459744	normal	-0.508663	normal	-1.25525	down	-1.48107	down	BES1/BZR1 plant transcription factor, N-terminal	BES1/BZR1 homolog protein 4 OS=Arabidopsis thaliana OX=3702 GN=BEH4 PE=1 SV=1
	VaccDscaff11-augustus-gene-110.26	6.40116	7.34757	5.83547	3.33425	2.6302	3.24191	3.41402	2.98689	3.20611	4.2795	5.06842	4.6301	3.14927	2.15899	3.01409	3.29229	3.14999	3.70921	-0.925727	normal	-0.831288	normal	-0.346364	normal	-1.05405	down	-0.782796	normal	Associated with HOX	BEL1-like homeodomain protein 1 OS=Arabidopsis thaliana OX=3702 GN=BLH1 PE=1 SV=1
	VaccDscaff24-augustus-gene-283.19	12.1632	12.0686	12.3243	6.04066	4.90979	5.5731	5.19819	5.66952	6.49547	7.15396	8.81031	7.45497	4.08325	5.34858	5.30476	5.44104	5.89562	6.45125	-0.999283	normal	-0.883189	normal	-0.502678	normal	-1.14243	down	-0.880798	normal	Associated with HOX	BEL1-like homeodomain protein 1 OS=Arabidopsis thaliana OX=3702 GN=BLH1 PE=1 SV=1
	VaccDscaff24-augustus-gene-294.19	19.8948	23.1604	21.9761	11.3092	11.6757	9.91381	13.2155	11.3843	11.2428	16.0708	13.743	16.007	9.96089	8.91066	9.59117	11.4958	11.5554	11.4814	-0.844326	normal	-0.669467	normal	-0.3714	normal	-1.02398	down	-0.756356	normal	Associated with HOX	BEL1-like homeodomain protein 1 OS=Arabidopsis thaliana OX=3702 GN=BLH1 PE=1 SV=1
	VaccDscaff5-augustus-gene-215.20	2.02964	2.25156	2.22453	1.19777	0.7569	1.00788	0.677896	0.843138	0.936885	2.62024	3.22743	2.98219	2.16613	1.7463	2.35786	2.53054	2.92466	2.57179	-0.92888	normal	-1.18942	down	0.561882	normal	0.104725	normal	0.44894	normal	Associated with HOX	BEL1-like homeodomain protein 1 OS=Arabidopsis thaliana OX=3702 GN=BLH1 PE=1 SV=1
	VaccDscaff17-snap-gene-59.28	2.73421	3.19779	3.49903	1.32949	1.9111	1.54692	1.73456	1.86624	2.17114	1.7602	1.79297	1.98352	1.34659	1.29953	1.21307	1.34174	2.13869	1.96809	-0.798601	normal	-0.514876	normal	-0.624374	normal	-1.10021	down	-0.622535	normal	Associated with HOX	BEL1-like homeodomain protein 9 OS=Arabidopsis thaliana OX=3702 GN=BLH9 PE=1 SV=1
	VaccDscaff34-augustus-gene-250.32	3.19779	3.42336	3.41049	1.67196	1.61603	1.80235	1.42768	2.15895	1.61373	2.34121	2.10651	2.25059	1.13261	1.42474	1.41645	1.59173	1.36275	1.57451	-0.809583	normal	-0.742676	normal	-0.440191	normal	-1.15041	down	-0.973728	normal	Associated with HOX	BEL1-like homeodomain protein 9 OS=Arabidopsis thaliana OX=3702 GN=BLH9 PE=1 SV=1
	VaccDscaff26-snap-gene-261.13	0.276698	0.519547	0.331565	0.483292	0.457509	0.889409	1.04587	0.689315	0.865155	0.606835	1.26164	1.12134	0.968025	0.779403	1.29862	0.95386	0.442441	0.8182	0.580473	normal	1.24085	up	1.33716	up	1.43544	up	1.00604	normal	B3 DNA binding domain	B3 domain-containing protein At2g36080 OS=Arabidopsis thaliana OX=3702 GN=ARF31 PE=2 SV=1
	VaccDscaff49-processed-gene-0.0	3.13963	2.4524	2.82845	6.19485	8.71179	6.57222	7.6024	6.08877	5.80491	3.06583	2.65969	4.16998	2.78217	2.84357	3.19018	3.16812	2.09627	2.36414	1.37537	up	1.36325	up	0.34647	normal	0.221523	normal	0.014009	normal	B3 DNA binding domain	B3 domain-containing protein Os02g0683500 OS=Oryza sativa subsp. japonica OX=39947 GN=Os02g0683500 PE=2 SV=1
	VaccDscaff36-augustus-gene-292.36	1.66683	1.112	1.31046	1.36098	1.51773	1.25738	0.539662	1.46435	1.02632	0.538514	0.753967	0.556572	0.506944	0.473191	0.413318	0.412152	0.240294	0.519035	0.119663	normal	-0.227022	normal	-0.930726	normal	-1.28307	down	-1.51682	down	B3 DNA binding domain	B3 domain-containing transcription factor VRN1 OS=Arabidopsis thaliana OX=3702 GN=VRN1 PE=1 SV=1
	VaccDscaff3-augustus-gene-6.45	3.25878	3.78473	2.58727	2.60139	2.12376	2.03788	0.657023	0.995679	1.02832	1.26252	0.614373	0.89463	0.680053	0.751823	0.710915	0.872514	0.513594	1.06317	-0.340787	normal	-1.5572	down	-1.54526	down	-1.90094	down	-1.72038	down	B3 DNA binding domain	B3 domain-containing transcription factor VRN1 OS=Arabidopsis thaliana OX=3702 GN=VRN1 PE=1 SV=1
	VaccDscaff13-processed-gene-21.8	3.32798	2.45448	2.70024	1.91482	2.28721	2.50794	3.71428	3.83378	3.22725	1.93101	1.89332	2.28906	1.85123	1.43377	1.97003	1.05158	1.13376	1.39649	-0.198837	normal	0.517004	normal	-0.330906	normal	-0.51623	normal	-1.05438	down	GRAS domain family	DELLA protein GAI OS=Solanum lycopersicum OX=4081 GN=GAI PE=2 SV=1
	VaccDscaff42-processed-gene-38.4	2.38616	2.79255	1.78447	2.28716	2.27976	1.93908	3.44413	2.9701	2.4887	2.26824	1.60908	2.37691	1.73541	0.958678	1.21344	0.842086	0.466112	0.688016	0.0268585	normal	0.522453	normal	-0.0241351	normal	-0.629728	normal	-1.55756	down	GRAS domain family	DELLA protein GAI OS=Solanum lycopersicum OX=4081 GN=GAI PE=2 SV=1
	VaccDscaff3-augustus-gene-357.27	0.762619	0.949365	0.592118	0.22385	0.216748	1.30416	0.174684	0.290363	0.203999	0.299987	0.300645	0.159174	0.613688	0.177597	0.617422	0.60541	0.237989	0.048389	-0.155743	normal	-1.38598	down	-1.24622	down	-0.465652	normal	-0.97848	normal	GRAS domain family	DELLA protein GAI1 OS=Vitis vinifera OX=29760 GN=GAI1 PE=2 SV=1
	VaccDscaff3-processed-gene-377.3	3.71819	3.6716	3.9477	2.69277	2.47025	2.54125	2.44506	2.09812	1.97635	2.24172	2.3496	2.54924	1.72861	1.04644	2.02468	1.66114	1.67486	1.40966	-0.410961	normal	-0.60003	normal	-0.526067	normal	-1.04905	down	-1.08611	down	GRAS domain family	DELLA protein GAI1 OS=Vitis vinifera OX=29760 GN=GAI1 PE=2 SV=1

## Sheet: Table S3 
Table S3 Differentially expression MYB transcription factors during UV-B treatment
Subfamily	Subgroup	#ID	Gene	Shared with Wang's (2021)	0h_1_FPKM	0h_2_FPKM	0h_3_FPKM	1h_1_FPKM	1h_2_FPKM	1h_3_FPKM	3h_1_FPKM	3h_2_FPKM	3h_3_FPKM	6h_1_FPKM	6h_2_FPKM	6h_3_FPKM	12h_1_FPKM	12h_2_FPKM	12h_3_FPKM	24h_1_FPKM	24h_2_FPKM	24h_3_FPKM	0h_vs_1h_DESeq2_FDR	0h_vs_1h_DESeq2_log2FC	0h_vs_1h_DESeq2_(FDR_0.01_FC_2)_regulated	0h_vs_3h_DESeq2_FDR	0h_vs_3h_DESeq2_log2FC	0h_vs_3h_DESeq2_(FDR_0.01_FC_2)_regulated	0h_vs_6h_DESeq2_FDR	0h_vs_6h_DESeq2_log2FC	0h_vs_6h_DESeq2_(FDR_0.01_FC_2)_regulated	0h_vs_12h_DESeq2_FDR	0h_vs_12h_DESeq2_log2FC	0h_vs_12h_DESeq2_(FDR_0.01_FC_2)_regulated	0h_vs_24h_DESeq2_FDR	0h_vs_24h_DESeq2_log2FC	0h_vs_24h_DESeq2_(FDR_0.01_FC_2)_regulated
R2R3-MYB	S1	VaccDscaff36-augustus-gene-83.18	VcMYB306	VcMYB027	9.94503	11.313	9.47328	10.8817	10.3799	11.776	5.05721	5.22566	5.15971	5.77201	5.63591	5.27407	2.7571	2.66438	3.7364	5.09442	3.44015	3.184	0.156029	0.225194	normal	1.15104e-09	-0.799331	normal	5.71456e-08	-0.737431	normal	5.71915e-20	-1.56637	down	3.9425e-10	-1.21605	down
	S2	VaccDscaff22-augustus-gene-332.54	VcMYB30	VcMYB065	0.228474	0.214418	0.188805	1.12489	0.452712	1.06555	1.73047	1.81404	1.35484	0.212682	0	0.292998	0.442831	0.25386	0.231383	0.113686	0.043384	0.136002	--	--	--	3.26407e-10	2.70801	up	--	--	--	--	--	--	--	--	--
		VaccDscaff11-augustus-gene-368.37	VcMYB14	VcMYB014	3.8905	4.23502	3.62527	6.4099	8.09136	8.93815	10.5754	10.7861	12.0722	5.08968	3.75859	3.93855	4.44702	4.89522	2.36449	1.1158	0.922005	1.08871	9.48534e-08	1.05273	up	8.21526e-28	1.66786	up	0.356552	0.2463	normal	0.692813	0.159712	normal	1.52189e-10	-1.69553	down
	S4	VaccDscaff2-augustus-gene-439.27	VcMYB4a	VcMYB183	1.70479	1.84292	1.56196	1.12654	1.4613	1.18144	1.95251	2.1188	2.03755	0.398165	0.609394	0.632367	0.968716	0.748985	0.762746	0.279568	0.514624	0.129544	0.512329	-0.278353	normal	0.124082	0.427153	normal	9.4966e-05	-1.38109	down	0.0169405	-0.824372	normal	5.38263e-06	-2.09853	down
		VaccDscaff37-augustus-gene-96.16	VcMYB6	VcMYB44/98	0.45334	0.112388	0.363811	1.14518	0.843473	1.07524	1.58918	1.4693	1.54522	1.18213	1.30591	0.948387	1.4488	1.23244	0.922985	1.43167	1.18642	1.5897	0.00855721	1.1752	up	3.94804e-06	2.13943	up	0.00126324	1.6525	up	0.000702109	1.81256	up	4.47237e-05	2.04891	up
	S5	VaccDscaff9-augustus-gene-407.23	VcMYB1b	VcMYB058	0.361444	0.193492	0.68603	0.276434	0.900011	0.300787	0.566459	0.816638	0.932172	2.51623	4.38787	2.40205	2.81392	3.35163	3.52593	1.86711	1.5506	1.35228	--	--	--	0.124678	0.881736	normal	1.70913e-10	2.65633	up	8.88348e-14	2.87137	up	5.90583e-05	1.87608	up
		VaccDscaff302-augustus-gene-0.33	VcMYB123	--	7.45613	6.61425	6.70638	7.48467	5.61124	6.41175	13.2147	27.6269	25.2993	31.9334	24.857	24.1893	25.3406	27.8558	28.1087	22.7522	23.2031	22.9675	0.93437	0.0346402	normal	4.9201e-14	1.79126	up	6.67166e-46	2.06234	up	3.21273e-58	2.10948	up	8.21033e-51	1.86893	up
		VaccDscaff42-processed-gene-218.13	VcMYB2	VcMYB114	1.18056	1.55969	1.07865	1.65444	1.1211	0.540893	1.32072	1.60373	2.13417	3.77512	2.94219	2.61336	2.46641	2.14686	2.02657	1.18524	1.14481	0.992537	0.943846	-0.0569365	normal	0.152828	0.547266	normal	2.85664e-06	1.34388	up	0.00431962	0.921948	normal	0.926128	-0.0471197	normal
		VaccDscaff38-snap-gene-163.31	VcMYBPA1	VcMYB095	1.65987	1.70494	1.12762	0.629919	0.179315	0.547976	0.359651	1.20324	0.315571	1.12411	2.48807	1.93565	1.74445	1.56889	2.47373	1.99942	2.10773	2.52533	0.00656232	-1.12618	down	0.0980264	-0.908314	normal	0.37384	0.412072	normal	0.191263	0.496625	normal	0.0320949	0.688894	normal
	S6	VaccDscaff91-augustus-gene-0.27	MYB114	VcMYB031	1.21156	1.55677	1.94068	1.1388	1.67575	2.4846	3.08129	5.45422	4.64486	13.2947	11.2889	11.4809	9.98012	11.2974	9.86416	9.0026	11.2994	8.57875	0.710999	0.227045	normal	4.98191e-07	1.57017	up	9.99333e-48	2.97768	up	4.69611e-36	2.81238	up	7.08076e-30	2.69487	up
		VaccDscaff13-snap-gene-105.27	VcMYB1	VcMYB196	0	0	0	0	0	0	0.104791	1.02831	0.383723	4.80867	6.82863	8.22908	3.77315	4.40438	3.61862	12.1074	9.74524	9.37835	--	--	--	--	--	--	1.5948e-48	7.12751	up	1.38305e-34	6.9761	up	2.66113e-52	8.37183	up
	S7	VaccDscaff22-augustus-gene-3.22	VcMYB5	VcMYB154	8.61955	9.08695	7.66049	4.63073	3.43459	3.58255	3.68794	3.62128	3.03489	7.87022	7.68982	6.49689	12.0245	10.625	13.3098	7.98498	8.34839	8.23963	1.49105e-07	-0.942867	normal	1.62181e-10	-1.08948	down	0.769617	-0.0657549	normal	6.76299e-06	0.657027	normal	0.540028	0.10697	normal
		VaccDscaff47-augustus-gene-192.25	VcMYB11	VcMYB071	0.12304	0.141295	0.081048	0.288497	0.239072	0.304707	5.44398	6.00195	5.14793	43.1794	45.1137	43.3948	33.0293	35.8222	33.5072	49.8908	50.8479	49.257	--	--	--	7.61515e-73	5.34275	up	4.92461e-242	8.20221	up	4.38865e-204	7.9633	up	6.20119e-247	8.53177	up
	S8	VaccDscaff39-processed-gene-56.0	VcMYB20	VcMYB217	1.53521	2.62381	1.99649	7.30475	6.72308	7.73818	6.69932	5.62037	6.26967	5.28129	5.8076	3.98325	4.41668	4.99286	3.90717	7.23096	4.66453	5.17638	5.4265e-14	1.7601	up	4.19609e-11	1.70354	up	6.90242e-06	1.34438	up	6.34382e-05	1.22343	up	1.70471e-07	1.5577	up
	S11	VaccDscaff15-augustus-gene-160.24	VcMYB102	VcMYB102	0.430451	0.327504	0.22354	1.23328	0.806124	0.876472	1.5822	1.46239	1.66195	0.861177	0.696053	1.1748	1.03908	1.29671	0.994346	2.17543	1.18205	1.72983	0.00270378	1.21783	up	4.30992e-09	2.21223	up	0.00358033	1.37993	up	0.000112515	1.73247	up	2.12923e-08	2.31844	up
		VaccDscaff38-augustus-gene-245.26	VcMYB102a	VcMYB099	0	0.018444	0	0.050146	0.270535	0.109193	0.22766	0.560394	0.438303	1.49757	1.32489	1.17835	1.68418	1.13731	2.53831	4.11603	4.00625	3.46807	--	--	--	--	--	--	5.2818e-16	4.54935	up	2.87714e-17	5.24034	up	2.55528e-30	6.56842	up
		VaccDscaff4-augustus-gene-182.17	VcMYB102b	VcMYB030	0	0	0.019733	0.136608	0.175263	0.097291	0.148919	0.104757	0.079699	0.424141	0.371593	0.389067	0.288386	0.285115	0.291282	0.780093	1.14992	1.9405	--	--	--	--	--	--	--	--	--	--	--	--	1.17873e-15	5.21032	up
	S13	VaccDscaff23-augustus-gene-197.19	VcMYB83	VcMYB150	1.31462	2.14086	1.06141	1.23038	1.90399	1.25556	0.425444	0.544889	0.796088	0.465102	0.254487	0.404988	0.27437	0.521782	0.31626	0.357224	0.506786	0.700369	0.92671	0.0680551	normal	0.0293819	-1.03415	normal	0.000624542	-1.59613	down	0.00125032	-1.61769	down	0.0108788	-1.24213	normal
	S14	VaccDscaff29-augustus-gene-219.25	VcMYB36	VcMYB127	0.6032	0.356298	0.296404	0.429046	0.261624	0.509977	1.41788	0.977929	0.343448	1.07279	1.05165	0.094576	1.15151	0.865681	1.25396	1.03673	0.815981	1.12242	--	--	--	0.0603237	1.07757	normal	0.338882	0.689968	normal	0.00196326	1.39022	up	0.00530969	1.26801	up
		VaccDscaff43-processed-gene-133.2	VcRAX1	VcMYB212	1.31904	1.70039	1.62256	2.74173	2.56417	3.51499	4.02177	3.65232	3.39391	4.60088	4.71407	4.33462	3.56328	4.45212	4.53941	3.18322	3.12645	2.68838	0.00315879	0.910965	normal	4.19561e-07	1.37436	up	1.57328e-10	1.61908	up	3.84783e-08	1.5319	up	0.00033067	1.06495	up
		VaccDscaff18-augustus-gene-285.18	VcRAX3	VcMYB37	1.39861	1.66405	1.6349	6.39534	0.947613	6.63602	2.30204	1.75492	1.71419	0.934442	1.05795	1.10549	0.45418	0.960848	1.3153	0.756142	0.694737	0.417222	0.00679516	1.16475	up	0.2032	0.453572	normal	0.293911	-0.431202	normal	0.255443	-0.579379	normal	0.00943911	-1.08999	down
	S20	VaccDscaff19-augustus-gene-134.20	VcMYB62	VcMYB130	0.453501	0.647098	0.740323	1.11534	0.82294	0.906059	1.84466	1.68986	1.62371	0.809803	0.750049	0.808698	0.352513	0.679643	0.417207	0.052705	0.229625	0.317114	0.142406	0.619827	normal	4.15261e-07	1.58308	up	0.311175	0.462211	normal	0.819257	-0.148057	normal	--	--	--
		VaccDscaff1-processed-gene-8.0	VcMYB108	VcMYB108	1.9298	2.41514	3.10577	6.46739	6.12639	7.91097	7.38579	8.99052	7.21024	4.14027	3.97376	3.75366	4.68241	4.36136	4.05508	2.20366	1.84669	2.53966	5.78993e-12	1.46837	up	6.89952e-18	1.80152	up	0.00170727	0.780474	normal	0.000121505	0.956144	normal	0.968522	-0.0164861	normal
	S22	VaccDscaff17-processed-gene-232.12	VcMYB44	VcMYB015	7.33151	6.16216	6.50135	17.4045	15.1231	18.2179	35.5056	35.938	36.5692	20.6515	17.7044	21.4002	23.2223	27.455	21.9411	23.8317	22.447	23.1529	2.72461e-21	1.41326	up	9.75438e-113	2.59445	up	3.86615e-31	1.68468	up	3.19692e-36	1.99769	up	1.57763e-50	1.93328	up
		VaccDscaff41-processed-gene-55.2	VcMYB73	VcMYB214	3.57969	3.79623	3.36954	6.83734	6.6548	6.80085	4.1065	4.01595	3.60033	1.82969	1.97395	2.12056	1.01782	1.63674	1.37745	1.10502	0.608846	1.05036	7.53965e-06	0.966733	normal	0.320616	0.298638	normal	0.0321279	-0.686385	normal	0.00108785	-1.16118	down	3.62737e-06	-1.67154	down
	S28	VaccDscaff9-augustus-gene-292.18	VcMYB88	VcMYB028	5.52612	3.67309	6.53127	4.17678	6.9351	3.99721	1.98971	3.46347	2.06784	2.66858	1.86236	2.64695	1.20394	1.69461	2.26942	1.44032	1.53704	2.50624	0.916527	0.056294	normal	0.00271581	-0.848955	normal	9.35884e-05	-0.969193	normal	4.00128e-07	-1.40504	down	2.34242e-06	-1.32333	down
	S32	VaccDscaff28-augustus-gene-197.19	VcMYB308	--	1.1448	1.77277	1.44792	1.70601	1.35442	1.56007	2.42625	1.48503	2.44762	3.87767	2.94952	2.9126	2.72305	3.46805	3.55292	3.54702	2.42422	3.67791	0.709885	0.188801	normal	0.0501878	0.686997	normal	4.81292e-06	1.23191	up	4.41598e-06	1.27058	up	1.52589e-05	1.25462	up
	S33	VaccDscaff7-augustus-gene-380.46	VcMYB35	VcMYB35	5.88105	5.30088	4.63421	8.48939	8.32462	8.81898	11.6604	11.0972	11.3673	8.70678	7.80894	7.73617	5.4878	5.32249	5.43231	4.34647	4.33468	5.08701	2.72884e-13	0.805485	normal	1.11502e-35	1.2852	up	1.50079e-10	0.742499	normal	0.180567	0.198201	normal	0.814506	-0.0444394	normal
3R-MYB	--	VaccDscaff20-snap-gene-252.43	VcMYB3R4	VcMYB160	6.89436	7.29476	6.74526	4.68414	5.82467	4.82788	4.42419	4.83037	3.7432	3.53831	2.50917	2.85469	2.50004	2.25751	3.25814	2.74111	2.06183	2.94414	0.0340003	-0.317787	normal	0.000181566	-0.49746	normal	1.41831e-15	-1.08819	down	2.93729e-16	-1.21476	down	5.82324e-18	-1.265	down
3R/4R-MYB	--	VaccDscaff28-processed-gene-352.7	VcMYB3R2	VcMYB221	0.496943	0.323383	0.24691	0.355533	0.264683	0.652856	0.702192	0.886618	0.763178	0.746443	0.629339	0.512994	0.844754	0.692923	1.08416	0.774675	0.409165	0.607261	0.674914	0.272994	normal	0.000505628	1.22621	up	0.0316377	0.862115	normal	0.000222416	1.35667	up	0.0599237	0.827924	normal
1R-MYB	--	VaccDscaff27-augustus-gene-239.31	VcMYB1R1a	--	12.4652	13.1471	12.6217	12.223	10.2728	11.9738	19.6503	20.0383	23.9688	32.0138	31.0018	30.046	26.5028	24.9944	28.7887	32.458	34.7866	35.0548	0.936615	-0.0217976	normal	4.88713e-15	0.912453	normal	7.66349e-55	1.40826	up	3.01331e-33	1.22412	up	2.34253e-67	1.5673	up
	--	VaccDscaff36-processed-gene-70.7	VcMYB1R1b	--	1.82556	1.92872	1.99904	3.87111	3.76186	4.05663	7.6182	6.22182	6.02331	4.12367	3.81624	4.15526	3.09235	3.31487	2.95683	3.02867	2.09669	2.3548	2.07597e-07	1.07184	up	1.23563e-23	1.92764	up	1.32941e-08	1.17314	up	0.000454404	0.846059	normal	0.0669051	0.519615	normal
	--	VaccDscaff13-augustus-gene-208.43	VcMYBS1	VcMYB194	0.218092	0.115782	0.204616	0	0.348446	0	0.654382	0.803055	0.069183	1.3923	1.72978	2.35793	1.30986	1.24502	1.33885	0.869541	1.35211	1.30932	--	--	--	--	--	--	4.72052e-15	3.04006	up	3.6199e-11	2.70306	up	7.47391e-09	2.54396	up
	--	VaccDscaff27-augustus-gene-321.25	VcMYBS3	--	26.81	23.7802	25.1267	53.5068	52.7752	50.5367	43.2865	42.4407	43.0981	22.0844	22.2391	22.2098	14.3012	13.6647	16.3457	11.8975	11.7961	11.3545	1.70721e-47	1.16181	up	9.34633e-32	0.947263	normal	0.694519	-0.0534996	normal	5.55511e-08	-0.610562	normal	1.11439e-22	-0.954604	normal
	--	VaccDscaff14-augustus-gene-28.27	VcPHL11	--	1.03183	1.17319	1.45101	1.08844	0.744177	0.632809	0.149499	0.335016	0.312256	0.547819	0.636607	0.582746	0.241774	0.449444	0.423503	0.467559	0.478451	0.329991	0.435767	-0.367074	normal	1.03397e-05	-1.8048	down	0.017812	-0.855679	normal	0.000582097	-1.40372	down	0.000657466	-1.28684	down
	--	VaccDscaff15-snap-gene-218.37	VcPHL3	--	3.53779	3.63129	2.9119	2.05717	2.86923	3.0327	0.904535	1.58842	0.83928	1.87499	1.47022	1.22786	1.13126	0.494374	0.582893	0.638318	0.82161	2.328	0.625178	-0.195833	normal	1.8652e-05	-1.33167	down	0.000375519	-0.958559	normal	6.42576e-08	-1.8917	down	0.0108621	-1.14891	normal
	--	VaccDscaff15-augustus-gene-218.26	VcPHL7	--	2.61961	6.16409	2.68003	2.24012	1.79831	1.79622	0.783308	2.91899	2.04107	1.94133	1.50218	1.56336	1.81612	1.85383	1.61394	1.30128	1.37223	2.03169	0.0402526	-0.71852	normal	0.330423	-0.646864	normal	0.00412614	-0.985856	normal	0.0105782	-0.896685	normal	0.00369391	-1.06352	down
	--	VaccDscaff13-augustus-gene-25.25	VcRVE1	--	6.35615	4.8943	6.02383	6.72316	7.28711	5.9429	4.55107	5.28616	5.26412	2.48021	1.92539	1.91799	2.00201	1.47998	2.08732	4.37023	3.35072	4.24345	0.10655	0.317519	normal	0.965271	-0.0104699	normal	5.42083e-13	-1.29126	down	9.16477e-14	-1.44661	down	0.0494687	-0.371621	normal
	--	VaccDscaff48-augustus-gene-95.42	VcRVE6	VcMYB062	0.86761	1.15433	1.11407	2.24614	2.43515	1.77145	2.79014	3.19589	3.89355	4.49352	3.37907	4.82637	3.08641	2.82938	3.33663	1.72081	2.61985	2.8437	0.000327628	1.02845	up	2.75093e-12	1.7717	up	1.03775e-17	2.06705	up	3.44075e-11	1.67139	up	3.46713e-05	1.2963	up
	--	VaccDscaff17-augustus-gene-83.25	VcRVE8	--	2.72417	3.16635	2.09448	2.72914	1.78562	2.39499	4.13958	3.93783	4.49683	5.21578	5.57223	6.04204	4.71539	5.62406	4.74326	6.20762	4.64981	5.31212	0.891803	-0.0699373	normal	7.30323e-05	0.820905	normal	1.80023e-09	1.17785	up	6.45653e-07	1.0578	up	2.54687e-08	1.15073	up
	--	VaccDscaff46-augustus-gene-133.23	VcTRP5	--	2.20806	2.01734	1.38324	2.72601	2.40273	2.3439	3.84622	4.26728	5.18356	3.82098	2.42441	3.19643	2.37704	2.75603	4.27301	3.62036	3.45444	3.55856	0.0471182	0.501886	normal	8.32107e-12	1.39395	up	0.000441561	0.85033	normal	0.00148195	0.872544	normal	1.18163e-07	1.05671	up
	--	VaccDscaff19-augustus-gene-76.40	VcDIV1	--	2.50764	2.25273	2.59708	3.67076	3.37919	4.2565	8.1772	7.35508	7.46716	6.13283	6.30275	7.11367	8.2558	8.68353	6.10794	8.85013	6.50539	7.44302	0.00338605	0.688274	normal	5.05925e-26	1.79361	up	6.3998e-16	1.50268	up	1.47641e-16	1.77067	up	3.58252e-20	1.75312	up
	--	VaccDscaff21-snap-gene-218.29	VcDIV2	--	4.73569	4.43573	4.20768	5.38506	5.1094	6.04583	11.7024	8.73444	8.01467	6.59857	8.53015	7.10857	7.34317	8.33223	6.60722	8.32558	10.6871	7.91192	0.0710659	0.407724	normal	4.0035e-10	1.24375	up	2.41872e-05	0.846088	normal	7.0662e-06	0.883208	normal	1.7685e-09	1.14126	up
	--	VaccDscaff27-augustus-gene-31.26	VcDIV3	--	0.966691	1.1573	0.91573	0.693434	1.06613	1.04108	0.312469	0.483425	0.32471	0.122053	0.190831	0.250459	0.175679	0.120069	0.139587	0.206384	0.185164	0.302084	0.998587	-0.00122044	normal	0.00226085	-1.15411	down	7.7341e-07	-2.02317	down	4.65998e-08	-2.33575	down	5.67512e-06	-1.81991	down
	--	VaccDscaff43-augustus-gene-98.24	VcDIV4	--	2.71603	3.07149	3.44787	2.00615	2.53103	2.95049	1.28204	1.62045	1.34832	0.847597	0.925937	0.873444	0.457617	0.200528	0.393542	0.350693	0.526247	0.219571	0.649921	-0.164396	normal	2.55002e-05	-0.909045	normal	2.24718e-13	-1.61178	down	3.10526e-21	-2.823	down	6.5813e-20	-2.79361	down
	--	VaccDscaff19-augustus-gene-360.19	VcDIV5	VcMYB228	0.372102	0.383201	0.280524	0.539154	0.264296	0.36348	0.576574	0.757705	0.717507	0.736049	0.609246	1.01548	0.786478	0.764537	0.870057	1.15335	0.681149	0.816554	--	--	--	0.015002	1.04072	normal	0.00804912	1.14767	up	0.00230094	1.2608	up	0.000986396	1.37864	up
	--	VaccDscaff14-augustus-gene-362.29	VcEFM	--	3.06075	3.50375	3.02215	4.90752	7.46719	6.45568	6.55242	6.50008	7.51688	3.10393	1.90301	4.52671	2.74927	1.25752	4.74745	4.19871	3.62794	4.18594	1.70498e-07	1.03192	up	2.14152e-17	1.26941	up	0.784249	0.114961	normal	0.974462	0.0172131	normal	0.00973026	0.475364	normal
	--	VaccDscaff20-augustus-gene-121.21	VcHHO3	--	24.9014	26.728	24.5876	35.4592	34.2882	34.3061	59.6569	60.2689	61.3436	49.3288	48.4006	51.8554	43.845	39.8925	44.7605	38.3516	35.7603	37.1614	8.27397e-16	0.569527	normal	9.94708e-118	1.43151	up	2.37439e-51	1.10152	up	9.51277e-30	0.911665	normal	1.35653e-23	0.698256	normal
	--	VaccDscaff3-augustus-gene-433.36	VcKUA1	VcMYB088	8.27988	9.53372	10.4006	8.99925	9.67934	8.63783	21.9898	24.2438	24.7311	21.9822	20.8245	23.1642	21.0911	21.0269	21.9667	24.7145	25.6577	25.5879	0.781816	0.0751439	normal	2.84085e-38	1.5035	up	2.47657e-29	1.34514	up	4.86138e-28	1.33574	up	3.56803e-44	1.57426	up
	--	VaccDscaff39-snap-gene-182.31	VcLHY	--	10.5963	11.3193	10.8966	14.1793	13.6154	12.5429	16.9233	17.3947	17.183	12.4389	11.6771	13.0245	2.87151	3.04961	3.87512	6.91076	5.7752	6.72155	2.11793e-05	0.417115	normal	4.08124e-27	0.832442	normal	0.00169475	0.308839	normal	2.17821e-31	-1.57234	down	3.84292e-08	-0.599328	normal
	--	VaccDscaff43-processed-gene-102.10	VcLUX	--	1.0891	1.19027	1.43102	1.36731	0.938293	1.58059	1.49076	1.35317	1.54323	1.09237	1.3456	0.987516	2.78852	2.50234	2.08064	2.38909	2.64593	2.15163	0.763639	0.169406	normal	0.23701	0.410358	normal	0.960777	0.0262021	normal	0.000158667	1.11129	up	0.00010605	1.07309	up
	--	VaccDscaff20-snap-gene-168.21	VcMOF1	--	15.3522	17.1806	13.4882	30.9126	28.891	34.0447	20.9785	20.9652	21.6049	18.7979	12.6411	14.3132	18.5937	21.714	19.1734	15.864	14.2606	14.5412	1.86209e-27	1.1335	up	3.68612e-10	0.647566	normal	0.552069	0.120254	normal	4.96798e-05	0.530458	normal	0.429221	0.111391	normal

## Sheet: Table S4
Table S4 Information of UV-B induced anthocyanin biosynthetic genes and transcription factors
Gene_name	#ID	0h_1_FPKM	0h_2_FPKM	0h_3_FPKM	1h_1_FPKM	1h_2_FPKM	1h_3_FPKM	3h_1_FPKM	3h_2_FPKM	3h_3_FPKM	6h_1_FPKM	6h_2_FPKM	6h_3_FPKM	12h_1_FPKM	12h_2_FPKM	12h_3_FPKM	24h_1_FPKM	24h_2_FPKM	24h_3_FPKM	0h_vs_1h_DESeq2_FDR	0h_vs_1h_DESeq2_log2FC	0h_vs_1h_DESeq2_(FDR_0.01_FC_2)_regulated	0h_vs_3h_DESeq2_FDR	0h_vs_3h_DESeq2_log2FC	0h_vs_3h_DESeq2_(FDR_0.01_FC_2)_regulated	0h_vs_6h_DESeq2_FDR	0h_vs_6h_DESeq2_log2FC	0h_vs_6h_DESeq2_(FDR_0.01_FC_2)_regulated	0h_vs_12h_DESeq2_FDR	0h_vs_12h_DESeq2_log2FC	0h_vs_12h_DESeq2_(FDR_0.01_FC_2)_regulated	0h_vs_24h_DESeq2_FDR	0h_vs_24h_DESeq2_log2FC	0h_vs_24h_DESeq2_(FDR_0.01_FC_2)_regulated
VcMYB4a	VaccDscaff2-augustus-gene-439.27	1.70479	1.84292	1.56196	1.12654	1.4613	1.18144	1.95251	2.1188	2.03755	0.398165	0.609394	0.632367	0.968716	0.748985	0.762746	0.279568	0.514624	0.129544	0.512329	-0.278353	normal	0.124082	0.427153	normal	9.4966e-05	-1.38109	down	0.0169405	-0.824372	normal	5.38263e-06	-2.09853	down
VcMYB114	VaccDscaff91-augustus-gene-0.27	1.21156	1.55677	1.94068	1.1388	1.67575	2.4846	3.08129	5.45422	4.64486	13.2947	11.2889	11.4809	9.98012	11.2974	9.86416	9.0026	11.2994	8.57875	0.710999	0.227045	normal	4.98e-07	1.57017	up	9.99e-48	2.97768	up	4.7e-36	2.81238	up	7.08e-30	2.69487	up
VcMYBA2	VaccDscaff13-snap-gene-105.27	0	0	0.20314	0	0	0.33654	0.104791	1.02831	0.383723	4.80867	6.82863	8.22908	3.77315	4.40438	3.61862	12.1074	9.74524	9.37835	--	--	--	--	--	--	1.59e-48	7.12751	up	1.38e-34	6.9761	up	2.66e-52	8.37183	up
VcUVR8	VaccDscaff37-snap-gene-175.28	0.884392	1.62181	1.31118	1.78283	1.88405	1.48079	1.15662	1.17607	1.55237	2.75116	1.82494	1.67593	2.37357	1.81357	2.18853	2.62203	3.09786	2.84113	0.173494	0.487432	normal	0.622509	0.199647	normal	0.015472	0.795284	normal	0.00413304	0.868223	normal	1.35307e-06	1.28219	up
VcCOP1	VaccDscaff1-snap-gene-373.47	0.525169	0.14247	0.623888	0.607222	0.789404	0.884719	0.450001	0.980244	1.14732	1.17876	2.26883	2.69378	1.95087	1.74103	1.64665	1.67028	2.2624	2.3425	0.200932	0.650337	normal	0.0664959	0.993965	normal	2.46483e-06	2.07115	up	1.4943e-06	2.01369	up	7.51147e-08	2.23687	up
VcHY5	VaccDscaff28-snap-gene-90.32	1.7072	1.36464	1.88873	5.71854	4.36479	6.99862	11.731	14.2912	15.3057	29.3643	29.1066	18.94	21.2733	22.7761	19.7135	25.5702	25.5352	24.3246	1.05091e-12	1.71863	up	6.21069e-66	3.17441	up	2.65106e-87	3.98267	up	7.69625e-111	3.79263	up	7.78393e-167	4.04147	up
VcBBX21	VaccDscaff23-augustus-gene-352.26	2.9732	3.33718	3.37062	3.5274	3.71595	3.89586	2.25627	2.51582	2.29465	1.04046	0.743139	0.595615	0.673461	0.173374	0.556656	0.304304	0.460208	0.497685	0.193993	0.311212	normal	0.26635	-0.263231	normal	2.4335e-11	-1.79231	down	4.52033e-11	-2.43527	down	2.15891e-20	-2.67234	down
VcBBX32	VaccDscaff1-processed-gene-355.6	0	0	0.20256	0.198998	0.054534	0.20684	0.689215	0.529115	1.17727	2.45659	3.52388	2.72906	2.37577	2.68394	2.12728	4.3194	4.66024	3.96944	--	--	--	--	--	--	0.0291812	1.5409	normal	0.0182697	1.93504	normal	0.00604851	2.31749	up
VcBBX30	VaccDscaff6-augustus-gene-60.42	0.083526	0.087678	0.276571	0.325074	0.119569	0.137952	1.30916	1.69252	1.35346	5.49728	5.85939	7.42978	4.2089	4.59931	3.77569	6.16908	6.5915	5.81684	--	--	--	7.95e-09	2.88234	up	2.85e-42	4.96193	up	8.05e-29	4.53292	up	4.41e-44	5.16475	up
VcPAL1	VaccDscaff24-augustus-gene-101.15	26.9269	37.3361	28.5798	17.4818	17.9472	16.7469	22.7609	25.7275	26.0209	122.518	116.829	112.385	141.331	124.897	141.206	207.348	204.526	202.198	6.98e-09	-0.68891	normal	0.384891	-0.129247	normal	2.86e-83	2.04146	up	3.66e-92	2.28285	up	1.64e-180	2.86869	up
VcPAL3	VaccDscaff8-augustus-gene-235.22	7.87962	7.84763	8.00898	6.00277	5.5038	4.81359	8.59667	9.64704	8.30446	32.175	32.9798	34.3221	35.2419	33.2357	32.4981	39.6914	40.2259	35.8851	0.00471751	-0.404991	normal	0.0033232	0.344273	normal	4.63e-155	2.19055	up	1.02e-141	2.24259	up	1.67e-198	2.43303	up
VcC4H	VaccDscaff21-augustus-gene-13.24	19.7171	24.4821	21.4428	13.3576	13.1302	11.9008	19.776	20.8447	21.4094	92.7153	92.118	92.4257	96.87	91.6375	94.733	95.2154	100.54	95.6184	8e-09	-0.6367	normal	0.403886	0.103634	normal	1.94e-151	2.20208	up	9.71e-143	2.26302	up	2.58e-168	2.29776	up
Vc4CL2	VaccDscaff160-augustus-gene-2.34	5.13985	5.53564	6.04305	5.06896	4.86976	5.62043	7.03573	6.20135	6.75732	19.4331	21.4801	20.1993	12.2693	11.6384	14.0138	20.6319	20.7306	21.3648	0.945406	0.0225604	normal	0.00313716	0.438441	normal	3.78e-66	1.98738	up	5.34e-25	1.33083	up	1.54e-89	2.0529	up
VcCHS1	VaccDscaff42-augustus-gene-14.30	0.812414	1.29846	0.859006	0.457182	0.44059	0.31352	2.12345	2.83236	2.27285	35.9639	39.1037	37.3157	38.5613	36.3251	39.1721	74.4491	71.0512	79.3243	0.0246392	-0.897513	normal	6.44e-07	1.39826	up	5.11e-279	5.28083	up	8.85e-297	5.35141	up	0	6.32917	up
VcCHI3	VaccDscaff33-augustus-gene-231.26	30.3021	36.4538	26.3065	22.3886	22.3126	20.9329	16.9435	18.6594	17.8871	78.033	71.7244	68.6395	114.06	120.531	113.821	132.728	133.983	123.15	0.00911794	-0.36817	normal	2.5e-06	-0.606009	normal	6.7e-35	1.354	up	4.61e-78	2.05656	up	1.04e-104	2.21174	up
VcDFR	VaccDscaff13-processed-gene-166.8	26.5671	25.6767	20.5714	13.3124	11.6773	13.0426	13.5161	13.746	13.8165	36.7755	32.6255	38.9646	45.3851	41.6338	43.9532	54.4747	56.3124	47.5226	7.21e-12	-0.793265	normal	1.16e-08	-0.635733	normal	4.04e-10	0.700555	normal	3.48e-21	1.00418	up	2.58e-32	1.26862	up
VcF3H-1	VaccDscaff42-processed-gene-20.3	57.6711	62.0416	56.1302	39.7387	38.124	37.6475	31.5051	35.5868	32.0236	93.7517	82.0695	84.4118	118.186	117.163	116.154	139.564	137.468	136.897	2.48e-12	-0.477228	normal	1.54e-16	-0.639593	normal	9.64e-25	0.69546	normal	1.04e-64	1.15904	up	7.83e-145	1.38727	up
VcF3H-2	VaccDscaff31-augustus-gene-324.32	24.6724	28.4283	25.6255	15.5839	12.2118	13.5218	14.178	17.2128	14.2134	85.7449	83.0751	83.6329	89.1733	83.9781	92.1941	147.262	143.864	137.608	8.49e-12	-0.7865	normal	2.36e-07	-0.59746	normal	1.96e-133	1.80775	up	8.84e-127	1.90832	up	0	2.59359	up
VcUFGT	VaccDscaff37-augustus-gene-300.34	0.034475	0.253642	0.085491	0.037739	0.044349	0	0.119782	0.61974	0.084562	11.0808	10.4438	9.65186	25.7729	21.4022	20.012	83.3573	77.128	75.8672	--	--	--	--	--	--	8.85e-22	4.97285	up	4.84e-29	6.1885	up	1.4e-46	7.83913	up
VcUSP1	VaccDscaff9-augustus-gene-4.24	40.2653	42.9514	34.8369	40.2342	34.0447	38.2376	33.5397	33.5992	33.4699	29.3454	25.6196	27.1844	20.2632	20.1845	19.4131	16.1551	18.0763	17.0451	0.767051	0.0563393	normal	0.724962	-0.0445561	normal	0.000159897	-0.387825	normal	3.43614e-14	-0.811273	normal	7.47506e-24	-1.04335	down

## Sheet: Table S5
Table S5 Sequence of VcMYB4a promoter
CATTGAGTTACTAAACTAAAGCCCCAAATTGAATGCGAGATGAGTTTTGATGGGATAAAGTAGTAAAGGGGATAAGATAGTAATGGATAGTATTTAATAAGGGTGAACCCACATTGACGTGACATTTATGAAAGGGGATTTAATAGTACTTGGTTTTTTGGATGAATTTGTAATAAATAGGAATAAGGTTGGGTGGATGATGTAGAAACCTGGCAAATGACTCATTTTCCTTTGTGCATGGGTCATATTAGATTTTATGATAAAATAACTACATAAAGGTAAGAATAAATGTCATATCAATGTGAATCCACCCAAACTAATAAATACTCATTACTATCTTATCCACTCTTACTAATAATATCCTTGCTATCTTATCCTGCATGAGTTTTTCAAATGATT…

## Sheet: Table S6
Table S6 The predicted regulatory cis-elements in the promoters of VcMYB4a gene
Site Name	Organism	Position	Strand	Matrix score	Sequence	Function
Box 4	Petroselinum crispum	532	+	6	ATTAAT	part of a conserved DNA module involved in light responsiveness
Box 4	Petroselinum crispum	1365	-	6	ATTAAT	part of a conserved DNA module involved in light responsiveness
G-box	Zea mays	115	-	6	CACGTC	cis-acting regulatory element involved in light responsiveness
GT1-motif	Arabidopsis thaliana	1207	+	6	GGTTAA	light responsive element
Box II	Solanum tuberosum	838	-	9	TGGTAATAA	part of a light responsive element
LAMP-element	Pisum sativum	1116	-	8	CTTTATCA	part of a light responsive element
TCT-motif	Arabidopsis thaliana	278	-	6	TCTTAC	part of a light responsive element
TCT-motif	Arabidopsis thaliana	1485	+	6	TCTTAC	part of a light responsive element
TCT-motif	Arabidopsis thaliana	346	+	6	TCTTAC	part of a light responsive element
chs-CMA2b	Hordeum vulgare	1651	+	11	GAACCTACACAC	part of a light responsive element
MBS	Arabidopsis thaliana	485	+	6	CAACTG	MYB binding site involved in drought-inducibility
LTR	Hordeum vulgare	806	+	6	CCGAAA	cis-acting element involved in low-temperature responsiveness
ARE	Zea mays	150	-	6	AAACCA	cis-acting regulatory element essential for the anaerobic induction
CGTCA-motif	Hordeum vulgare	114	-	5	CGTCA	cis-acting regulatory element involved in the MeJA-responsiveness
TGACG-motif	Hordeum vulgare	114	+	5	TGACG	cis-acting regulatory element involved in the MeJA-responsiveness
ABRE	Arabidopsis thaliana	116	+	5	ACGTG	cis-acting element involved in the abscisic acid responsiveness
TATC-box	Oryza sativa	50	-	7	TATCCCA	cis-acting element involved in gibberellin-responsiveness
GCN4_motif	Oryza sativa	217	-	7	TGAGTCA	cis-regulatory element involved in endosperm expression
O2-site	Zea mays	112	+	9	GTTGACGTGA	cis-acting regulatory element involved in zein metabolism regulation
O2-site	Zea mays	195	+	9	GATGATGTGG	cis-acting regulatory element involved in zein metabolism regulation
